# Supplementary material for: 5-tert-Butyl 3-ethyl 1-isopropyl-4,5,6,7-tetra­hydro-1H-pyrazolo­[4,3-c]pyridine-3,5-dicarboxyl­ate
Source: Acta Crystallogr Sect E Struct Rep Online. 2011 Nov 9;67(Pt 12):o3239. doi: 10.1107/S1600536811046332 (PMC3238897; doi:10.1107/S1600536811046332)
Supplement: Supplementary file 1 [file e-67-o3239-sup1.cif]

##############################################################################
#                                                                            #
# This CIF contains the data in a paper accepted for publication in          #
# Acta Crystallographica Section E. It conforms to the requirements of       #
# Notes for Authors for Acta Crystallographica Section E, and has been       #
# peer reviewed under the auspices of the IUCr Commission on Journals.       #
#                                                                            #
# Full details of the Crystallographic Information File format               #
# are given in the paper "The Crystallographic Information File (CIF):       #
# a New Standard Archive File for Crystallography" by S. R. Hall, F. H.      #
# Allen and I. D. Brown [Acta Cryst. (1991), A47, 655-685].                  #
#                                                                            #
# The current version of the core CIF dictionary is obtainable from          #
# ftp://ftp.iucr.org/pub/cif_core.dic.                                       #
#                                                                            #
# Software is freely available for graphical display of the structure(s)     #
# in this CIF. For information consult the CIF software page                 #
# http://www.iucr.org/resources/cif/software.                                #
#                                                                            #
# This file may be used for bona fide research purposes within the           #
# scientific community so long as proper attribution is given to the journal # 
# article from which it was obtained.                                        #
#                                                                            #
##############################################################################
data_global
_audit_creation_method     SHELXL-97
_journal_date_recd_electronic     2011-10-26
_journal_date_accepted     2011-11-03
_journal_name_full     'Acta Crystallographica, Section E'
_journal_year     2011
_journal_volume     67
_journal_issue     12
_journal_page_first     o3239
_journal_page_last     o3239
_journal_paper_category     QO
_journal_coeditor_code     HB6476
_publ_contact_author_name     'Huan-Mei Guo'
_publ_contact_author_address
;
Microscale Science Institute ,
Weifang University,
Weifang 261061,
People's Republic of China
;
_publ_contact_author_email     huanmeiguo@163.com
_publ_contact_author_fax     '86-536-8785802'
_publ_contact_author_phone     '86-536-8785802'
_publ_section_title
;\
5-<i>tert</i>-Butyl 3-ethyl
1-isopropyl-4,5,6,7-tetrahydro-1<i>H</i>-pyrazolo[4,3-<i>c</i>]pyridine-3,5-\
dicarboxylate
;
loop_
    _publ_author_name
    _publ_author_footnote
    _publ_author_address
    'Huan-Mei Guo' ?
;
Microscale Science Institute
Weifang University
Weifang 261061
People's Republic of China
;
data_I
_audit_creation_method     SHELXL-97
_chemical_name_systematic
;
5-<i>tert</i>-Butyl 3-ethyl 1-isopropyl-4,5,6,7-tetrahydro-1<i>H</i>-
pyrazolo[4,3-<i>c</i>]pyridine-3,5-dicarboxylate
;
_chemical_name_common     ?
_chemical_formula_moiety     'C17 H27 N3 O4'
_chemical_formula_sum     'C17 H27 N3 O4'
_chemical_formula_iupac     'C17 H27 N3 O4'
_chemical_formula_weight     337.42
_chemical_melting_point     ?
_symmetry_cell_setting     monoclinic
_symmetry_space_group_name_H-M     'P 21/c'
_symmetry_space_group_name_Hall     '-P 2ybc'
loop_
    _symmetry_equiv_pos_as_xyz
    'x, y, z'
    '-x, y+1/2, -z+1/2'
    '-x, -y, -z'
    'x, -y-1/2, z-1/2'
_cell_length_a     13.017(3)
_cell_length_b     12.771(3)
_cell_length_c     11.952(3)
_cell_angle_alpha     90.00
_cell_angle_beta     115.760(3)
_cell_angle_gamma     90.00
_cell_volume     1789.4(7)
_cell_formula_units_Z     4
_cell_measurement_reflns_used     5928
_cell_measurement_theta_min     1.59
_cell_measurement_theta_max     27.45
_cell_measurement_temperature     173(2)
_exptl_crystal_description     block
_exptl_crystal_colour     colorless
_exptl_crystal_size_max     0.21
_exptl_crystal_size_mid     0.17
_exptl_crystal_size_min     0.06
_exptl_crystal_density_diffrn     1.252
_exptl_crystal_density_meas     ?
_exptl_crystal_density_method     'not measured'
_exptl_crystal_F_000     728
_exptl_absorpt_coefficient_mu     0.090
_exptl_absorpt_correction_type     multi-scan
_exptl_absorpt_process_details     '(CrystalClear; Rigaku, 2007)'
_exptl_absorpt_correction_T_min     0.9814
_exptl_absorpt_correction_T_max     0.9946
_exptl_special_details     ?
_diffrn_ambient_temperature     173(2)
_diffrn_radiation_type     MoK\a
_diffrn_radiation_wavelength     0.71073
_diffrn_radiation_source     'rotating anode'
_diffrn_radiation_monochromator     Confocal
_diffrn_measurement_device_type     'Rigaku MM007-HF CCD (Saturn 724+)'
_diffrn_measurement_method     '\w scans at fixed \c = 45\%'
_diffrn_detector_area_resol_mean     ?
_diffrn_reflns_number     7844
_diffrn_reflns_av_R_equivalents     0.0389
_diffrn_reflns_av_sigmaI/netI     0.0544
_diffrn_reflns_theta_min     1.74
_diffrn_reflns_theta_max     27.44
_diffrn_reflns_theta_full     27.44
_diffrn_measured_fraction_theta_max     0.980
_diffrn_measured_fraction_theta_full     0.980
_diffrn_reflns_limit_h_min     -16
_diffrn_reflns_limit_h_max     14
_diffrn_reflns_limit_k_min     -16
_diffrn_reflns_limit_k_max     15
_diffrn_reflns_limit_l_min     -8
_diffrn_reflns_limit_l_max     15
_diffrn_standards_number     ?
_diffrn_standards_interval_count     ?
_diffrn_standards_interval_time     ?
_diffrn_standards_decay_%     ?
_refine_special_details
;
Refinement of <i>F</i>^2^ against ALL reflections. The weighted <i>R</i>-factor
<i>wR</i> and goodness of fit <i>S</i> are based on <i>F</i>^2^, conventional
<i>R</i>-factors <i>R</i> are based on <i>F</i>, with <i>F</i> set to zero for
negative <i>F</i>^2^. The threshold expression of <i>F</i>^2^ >
\s(<i>F</i>^2^) is used only for calculating <i>R</i>-factors(gt) <i>etc</i>.
and is not relevant to the choice of reflections for refinement.
<i>R</i>-factors based on <i>F</i>^2^ are statistically about twice as large
as those based on <i>F</i>, and <i>R</i>- factors based on ALL data will be
even larger.
;
_reflns_number_total     4013
_reflns_number_gt     3330
_reflns_threshold_expression     I>2\s(I)
_refine_ls_structure_factor_coef     Fsqd
_refine_ls_matrix_type     full
_refine_ls_R_factor_all     0.0747
_refine_ls_R_factor_gt     0.0601
_refine_ls_wR_factor_gt     0.1186
_refine_ls_wR_factor_ref     0.1276
_refine_ls_goodness_of_fit_ref     1.094
_refine_ls_restrained_S_all     1.094
_refine_ls_number_reflns     4013
_refine_ls_number_parameters     223
_refine_ls_number_restraints     0
_refine_ls_hydrogen_treatment     constr
_refine_ls_weighting_scheme     calc
_refine_ls_weighting_details
         'calc w=1/[\s^2^(Fo^2^)+(0.0346P)^2^+1.0152P] where P=(Fo^2^+2Fc^2^)/3'
_atom_sites_solution_hydrogens     geom
_atom_sites_solution_primary     direct
_atom_sites_solution_secondary     difmap
_refine_ls_shift/su_max     0.001
_refine_ls_shift/su_mean     0.000
_refine_diff_density_max     0.269
_refine_diff_density_min     -0.215
_refine_ls_extinction_method     none
_refine_ls_extinction_coef     ?
loop_
    _atom_type_symbol
    _atom_type_description
    _atom_type_scat_dispersion_real
    _atom_type_scat_dispersion_imag
    _atom_type_scat_source
    'C' 'C' 0.0033 0.0016
                         'International Tables Vol C Tables 4.2.6.8 and 6.1.1.4'
    'H' 'H' 0.0000 0.0000
                         'International Tables Vol C Tables 4.2.6.8 and 6.1.1.4'
    'N' 'N' 0.0061 0.0033
                         'International Tables Vol C Tables 4.2.6.8 and 6.1.1.4'
    'O' 'O' 0.0106 0.0060
                         'International Tables Vol C Tables 4.2.6.8 and 6.1.1.4'
_computing_data_collection     'CrystalClear (Rigaku, 2007)'
_computing_cell_refinement     'CrystalClear (Rigaku, 2007)'
_computing_data_reduction     'CrystalClear (Rigaku, 2007)'
_computing_structure_solution     'SHELXS97 (Sheldrick, 2008)'
_computing_structure_refinement     'SHELXL97 (Sheldrick, 2008)'
_computing_molecular_graphics     'SHELXTL (Sheldrick, 2008)'
_computing_publication_material     'SHELXTL (Sheldrick, 2008)'
loop_
    _atom_site_type_symbol
    _atom_site_label
    _atom_site_fract_x
    _atom_site_fract_y
    _atom_site_fract_z
    _atom_site_U_iso_or_equiv
    _atom_site_adp_type
    _atom_site_calc_flag
    _atom_site_refinement_flags
    _atom_site_occupancy
    _atom_site_symmetry_multiplicity
    _atom_site_disorder_assembly
    _atom_site_disorder_group
    O O1 0.89479(12) 0.21624(10) 0.88381(12) 0.0305(3) Uani d . 1 1 . .
    O O2 0.83497(11) 0.09119(10) 0.73679(11) 0.0270(3) Uani d . 1 1 . .
    O O3 0.59568(12) -0.19414(12) 0.66795(13) 0.0379(4) Uani d . 1 1 . .
    O O4 0.62019(11) -0.32250(10) 0.80972(12) 0.0272(3) Uani d . 1 1 . .
    N N1 0.86219(13) -0.02179(11) 1.09856(13) 0.0214(3) Uani d . 1 1 . .
    N N2 0.87328(12) 0.06944(11) 1.04856(13) 0.0208(3) Uani d . 1 1 . .
    N N3 0.77214(13) -0.23478(12) 0.81927(14) 0.0231(3) Uani d . 1 1 . .
    C C1 0.86041(14) 0.04334(13) 0.93459(16) 0.0191(4) Uani d . 1 1 . .
    C C2 0.83954(14) -0.06483(14) 0.91134(16) 0.0194(4) Uani d . 1 1 . .
    C C3 0.84147(14) -0.10378(14) 1.01911(16) 0.0202(4) Uani d . 1 1 . .
    C C4 0.82646(16) -0.21603(14) 1.04464(17) 0.0236(4) Uani d . 1 1 . .
    H H4A 0.7507 -0.2267 1.0436 0.028 Uiso calc R 1 1 . .
    H H4B 0.8859 -0.2369 1.1272 0.028 Uiso calc R 1 1 . .
    C C5 0.83677(16) -0.28141(14) 0.94246(17) 0.0241(4) Uani d . 1 1 . .
    H H5B 0.9181 -0.2869 0.9595 0.029 Uiso calc R 1 1 . .
    H H5A 0.8080 -0.3530 0.9433 0.029 Uiso calc R 1 1 . .
    C C6 0.82002(16) -0.13484(14) 0.80231(17) 0.0245(4) Uani d . 1 1 . .
    H H6A 0.7665 -0.1010 0.7241 0.029 Uiso calc R 1 1 . .
    H H6B 0.8930 -0.1474 0.7974 0.029 Uiso calc R 1 1 . .
    C C7 0.86696(14) 0.12674(14) 0.85268(16) 0.0206(4) Uani d . 1 1 . .
    C C8 0.83558(18) 0.16686(16) 0.64603(17) 0.0307(4) Uani d . 1 1 . .
    H H8B 0.9146 0.1795 0.6575 0.037 Uiso calc R 1 1 . .
    H H8A 0.8028 0.2342 0.6559 0.037 Uiso calc R 1 1 . .
    C C9 0.7652(2) 0.12184(19) 0.51993(18) 0.0409(5) Uani d . 1 1 . .
    H H9B 0.7695 0.1678 0.4565 0.061 Uiso calc R 1 1 . .
    H H9A 0.6856 0.1159 0.5067 0.061 Uiso calc R 1 1 . .
    H H9C 0.7943 0.0523 0.5141 0.061 Uiso calc R 1 1 . .
    C C10 0.85336(16) -0.02244(14) 1.21705(16) 0.0241(4) Uani d . 1 1 . .
    H H10 0.8639 -0.0962 1.2482 0.029 Uiso calc R 1 1 . .
    C C11 0.94661(17) 0.04410(16) 1.31347(17) 0.0298(4) Uani d . 1 1 . .
    H H11B 1.0211 0.0209 1.3211 0.045 Uiso calc R 1 1 . .
    H H11C 0.9441 0.0366 1.3939 0.045 Uiso calc R 1 1 . .
    H H11A 0.9348 0.1177 1.2877 0.045 Uiso calc R 1 1 . .
    C C12 0.73472(17) 0.01270(18) 1.19462(19) 0.0365(5) Uani d . 1 1 . .
    H H12B 0.7229 0.0853 1.1652 0.055 Uiso calc R 1 1 . .
    H H12C 0.7267 0.0079 1.2723 0.055 Uiso calc R 1 1 . .
    H H12A 0.6779 -0.0324 1.1318 0.055 Uiso calc R 1 1 . .
    C C13 0.65564(16) -0.24563(15) 0.75820(17) 0.0246(4) Uani d . 1 1 . .
    C C14 0.49694(16) -0.34246(16) 0.76793(18) 0.0293(4) Uani d . 1 1 . .
    C C15 0.49744(19) -0.43108(18) 0.8521(2) 0.0433(6) Uani d . 1 1 . .
    H H15A 0.4187 -0.4506 0.8330 0.065 Uiso calc R 1 1 . .
    H H15C 0.5368 -0.4085 0.9389 0.065 Uiso calc R 1 1 . .
    H H15B 0.5371 -0.4916 0.8389 0.065 Uiso calc R 1 1 . .
    C C16 0.44174(18) -0.3756(2) 0.6327(2) 0.0434(6) Uani d . 1 1 . .
    H H16B 0.3628 -0.3971 0.6094 0.065 Uiso calc R 1 1 . .
    H H16C 0.4843 -0.4345 0.6207 0.065 Uiso calc R 1 1 . .
    H H16A 0.4425 -0.3167 0.5805 0.065 Uiso calc R 1 1 . .
    C C17 0.44277(19) -0.24554(19) 0.7929(2) 0.0410(5) Uani d . 1 1 . .
    H H17A 0.4487 -0.1872 0.7428 0.062 Uiso calc R 1 1 . .
    H H17C 0.4823 -0.2273 0.8811 0.062 Uiso calc R 1 1 . .
    H H17B 0.3622 -0.2595 0.7708 0.062 Uiso calc R 1 1 . .
loop_
    _atom_site_aniso_label
    _atom_site_aniso_U_11
    _atom_site_aniso_U_22
    _atom_site_aniso_U_33
    _atom_site_aniso_U_12
    _atom_site_aniso_U_13
    _atom_site_aniso_U_23
    O1 0.0424(8) 0.0206(7) 0.0280(7) -0.0067(6) 0.0148(6) -0.0004(5)
    O2 0.0420(8) 0.0206(7) 0.0205(6) -0.0026(6) 0.0154(6) 0.0015(5)
    O3 0.0346(8) 0.0423(9) 0.0303(8) -0.0006(7) 0.0079(7) 0.0120(7)
    O4 0.0233(7) 0.0266(7) 0.0301(7) -0.0030(5) 0.0099(6) 0.0028(6)
    N1 0.0283(8) 0.0172(7) 0.0201(7) -0.0012(6) 0.0119(7) 0.0001(6)
    N2 0.0246(8) 0.0177(7) 0.0211(7) -0.0008(6) 0.0108(6) 0.0007(6)
    N3 0.0275(8) 0.0192(7) 0.0226(8) -0.0042(6) 0.0110(7) -0.0027(6)
    C1 0.0179(8) 0.0192(9) 0.0202(8) -0.0008(7) 0.0085(7) 0.0001(7)
    C2 0.0199(8) 0.0194(9) 0.0198(8) -0.0022(7) 0.0094(7) -0.0015(7)
    C3 0.0215(9) 0.0183(9) 0.0209(8) -0.0013(7) 0.0092(7) -0.0012(7)
    C4 0.0294(10) 0.0199(9) 0.0219(9) -0.0032(8) 0.0114(8) 0.0010(7)
    C5 0.0263(9) 0.0193(9) 0.0248(9) -0.0005(7) 0.0093(8) -0.0005(7)
    C6 0.0340(10) 0.0205(9) 0.0233(9) -0.0065(8) 0.0164(8) -0.0037(7)
    C7 0.0191(8) 0.0204(9) 0.0225(9) 0.0005(7) 0.0093(7) 0.0022(7)
    C8 0.0410(12) 0.0279(10) 0.0263(10) -0.0007(9) 0.0176(9) 0.0068(8)
    C9 0.0554(14) 0.0414(13) 0.0237(10) -0.0036(11) 0.0152(10) 0.0064(9)
    C10 0.0354(10) 0.0223(9) 0.0177(8) 0.0003(8) 0.0143(8) 0.0017(7)
    C11 0.0368(11) 0.0302(11) 0.0210(9) 0.0016(9) 0.0113(9) -0.0022(8)
    C12 0.0343(11) 0.0490(13) 0.0320(11) -0.0023(10) 0.0198(9) 0.0007(10)
    C13 0.0285(10) 0.0229(9) 0.0231(9) -0.0023(8) 0.0118(8) -0.0022(8)
    C14 0.0223(9) 0.0337(11) 0.0321(10) -0.0019(8) 0.0121(8) -0.0006(9)
    C15 0.0356(12) 0.0398(13) 0.0555(15) -0.0079(10) 0.0207(11) 0.0071(11)
    C16 0.0289(11) 0.0602(16) 0.0395(12) -0.0135(11) 0.0133(10) -0.0149(11)
    C17 0.0385(12) 0.0445(13) 0.0453(13) 0.0071(10) 0.0231(11) -0.0003(11)
_geom_special_details
;
All e.s.d.'s (except the e.s.d. in the dihedral angle between two l.s. planes)
are estimated using the full covariance matrix. The cell e.s.d.'s are taken
into account individually in the estimation of e.s.d.'s in distances, angles
and torsion angles; correlations between e.s.d.'s in cell parameters are only
used when they are defined by crystal symmetry. An approximate (isotropic)
treatment of cell e.s.d.'s is used for estimating e.s.d.'s involving l.s.
planes.
;
loop_
    _geom_bond_atom_site_label_1
    _geom_bond_atom_site_label_2
    _geom_bond_site_symmetry_2
    _geom_bond_distance
    _geom_bond_publ_flag
    O1 C7 . 1.208(2) ?
    O2 C7 . 1.340(2) ?
    O2 C8 . 1.455(2) ?
    O3 C13 . 1.214(2) ?
    O4 C13 . 1.343(2) ?
    O4 C14 . 1.480(2) ?
    N1 N2 . 1.345(2) ?
    N1 C3 . 1.360(2) ?
    N1 C10 . 1.470(2) ?
    N2 C1 . 1.340(2) ?
    N3 C13 . 1.375(2) ?
    N3 C5 . 1.468(2) ?
    N3 C6 . 1.472(2) ?
    C1 C2 . 1.412(2) ?
    C1 C7 . 1.474(2) ?
    C2 C3 . 1.371(2) ?
    C2 C6 . 1.508(2) ?
    C3 C4 . 1.496(2) ?
    C4 C5 . 1.533(2) ?
    C4 H4A . 0.9900 ?
    C4 H4B . 0.9900 ?
    C5 H5B . 0.9900 ?
    C5 H5A . 0.9900 ?
    C6 H6A . 0.9900 ?
    C6 H6B . 0.9900 ?
    C8 C9 . 1.497(3) ?
    C8 H8B . 0.9900 ?
    C8 H8A . 0.9900 ?
    C9 H9B . 0.9800 ?
    C9 H9A . 0.9800 ?
    C9 H9C . 0.9800 ?
    C10 C12 . 1.516(3) ?
    C10 C11 . 1.519(3) ?
    C10 H10 . 1.0000 ?
    C11 H11B . 0.9800 ?
    C11 H11C . 0.9800 ?
    C11 H11A . 0.9800 ?
    C12 H12B . 0.9800 ?
    C12 H12C . 0.9800 ?
    C12 H12A . 0.9800 ?
    C14 C15 . 1.512(3) ?
    C14 C16 . 1.516(3) ?
    C14 C17 . 1.517(3) ?
    C15 H15A . 0.9800 ?
    C15 H15C . 0.9800 ?
    C15 H15B . 0.9800 ?
    C16 H16B . 0.9800 ?
    C16 H16C . 0.9800 ?
    C16 H16A . 0.9800 ?
    C17 H17A . 0.9800 ?
    C17 H17C . 0.9800 ?
    C17 H17B . 0.9800 ?
loop_
    _geom_angle_atom_site_label_1
    _geom_angle_atom_site_label_2
    _geom_angle_atom_site_label_3
    _geom_angle_site_symmetry_1
    _geom_angle_site_symmetry_3
    _geom_angle
    _geom_angle_publ_flag
    C7 O2 C8 . . 116.44(14) ?
    C13 O4 C14 . . 120.61(14) ?
    N2 N1 C3 . . 112.56(14) ?
    N2 N1 C10 . . 120.08(14) ?
    C3 N1 C10 . . 126.43(15) ?
    C1 N2 N1 . . 104.24(14) ?
    C13 N3 C5 . . 120.72(15) ?
    C13 N3 C6 . . 116.71(15) ?
    C5 N3 C6 . . 113.42(14) ?
    N2 C1 C2 . . 111.82(15) ?
    N2 C1 C7 . . 118.53(15) ?
    C2 C1 C7 . . 129.64(16) ?
    C3 C2 C1 . . 104.29(15) ?
    C3 C2 C6 . . 121.62(16) ?
    C1 C2 C6 . . 134.09(16) ?
    N1 C3 C2 . . 107.09(15) ?
    N1 C3 C4 . . 126.83(15) ?
    C2 C3 C4 . . 126.07(16) ?
    C3 C4 C5 . . 107.16(14) ?
    C3 C4 H4A . . 110.3 ?
    C5 C4 H4A . . 110.3 ?
    C3 C4 H4B . . 110.3 ?
    C5 C4 H4B . . 110.3 ?
    H4A C4 H4B . . 108.5 ?
    N3 C5 C4 . . 111.58(15) ?
    N3 C5 H5B . . 109.3 ?
    C4 C5 H5B . . 109.3 ?
    N3 C5 H5A . . 109.3 ?
    C4 C5 H5A . . 109.3 ?
    H5B C5 H5A . . 108.0 ?
    N3 C6 C2 . . 108.50(14) ?
    N3 C6 H6A . . 110.0 ?
    C2 C6 H6A . . 110.0 ?
    N3 C6 H6B . . 110.0 ?
    C2 C6 H6B . . 110.0 ?
    H6A C6 H6B . . 108.4 ?
    O1 C7 O2 . . 123.77(16) ?
    O1 C7 C1 . . 125.12(17) ?
    O2 C7 C1 . . 111.09(15) ?
    O2 C8 C9 . . 107.22(16) ?
    O2 C8 H8B . . 110.3 ?
    C9 C8 H8B . . 110.3 ?
    O2 C8 H8A . . 110.3 ?
    C9 C8 H8A . . 110.3 ?
    H8B C8 H8A . . 108.5 ?
    C8 C9 H9B . . 109.5 ?
    C8 C9 H9A . . 109.5 ?
    H9B C9 H9A . . 109.5 ?
    C8 C9 H9C . . 109.5 ?
    H9B C9 H9C . . 109.5 ?
    H9A C9 H9C . . 109.5 ?
    N1 C10 C12 . . 109.16(15) ?
    N1 C10 C11 . . 110.89(15) ?
    C12 C10 C11 . . 112.66(17) ?
    N1 C10 H10 . . 108.0 ?
    C12 C10 H10 . . 108.0 ?
    C11 C10 H10 . . 108.0 ?
    C10 C11 H11B . . 109.5 ?
    C10 C11 H11C . . 109.5 ?
    H11B C11 H11C . . 109.5 ?
    C10 C11 H11A . . 109.5 ?
    H11B C11 H11A . . 109.5 ?
    H11C C11 H11A . . 109.5 ?
    C10 C12 H12B . . 109.5 ?
    C10 C12 H12C . . 109.5 ?
    H12B C12 H12C . . 109.5 ?
    C10 C12 H12A . . 109.5 ?
    H12B C12 H12A . . 109.5 ?
    H12C C12 H12A . . 109.5 ?
    O3 C13 O4 . . 125.96(18) ?
    O3 C13 N3 . . 123.52(17) ?
    O4 C13 N3 . . 110.48(15) ?
    O4 C14 C15 . . 102.34(15) ?
    O4 C14 C16 . . 110.48(15) ?
    C15 C14 C16 . . 111.31(19) ?
    O4 C14 C17 . . 108.74(16) ?
    C15 C14 C17 . . 110.36(18) ?
    C16 C14 C17 . . 113.07(18) ?
    C14 C15 H15A . . 109.5 ?
    C14 C15 H15C . . 109.5 ?
    H15A C15 H15C . . 109.5 ?
    C14 C15 H15B . . 109.5 ?
    H15A C15 H15B . . 109.5 ?
    H15C C15 H15B . . 109.5 ?
    C14 C16 H16B . . 109.5 ?
    C14 C16 H16C . . 109.5 ?
    H16B C16 H16C . . 109.5 ?
    C14 C16 H16A . . 109.5 ?
    H16B C16 H16A . . 109.5 ?
    H16C C16 H16A . . 109.5 ?
    C14 C17 H17A . . 109.5 ?
    C14 C17 H17C . . 109.5 ?
    H17A C17 H17C . . 109.5 ?
    C14 C17 H17B . . 109.5 ?
    H17A C17 H17B . . 109.5 ?
    H17C C17 H17B . . 109.5 ?
loop_
    _geom_torsion_atom_site_label_1
    _geom_torsion_atom_site_label_2
    _geom_torsion_atom_site_label_3
    _geom_torsion_atom_site_label_4
    _geom_torsion_site_symmetry_1
    _geom_torsion_site_symmetry_2
    _geom_torsion_site_symmetry_3
    _geom_torsion_site_symmetry_4
    _geom_torsion
    _geom_torsion_publ_flag
    C3 N1 N2 C1 . . . . -0.73(19) ?
    C10 N1 N2 C1 . . . . -170.41(15) ?
    N1 N2 C1 C2 . . . . 0.77(19) ?
    N1 N2 C1 C7 . . . . 179.55(14) ?
    N2 C1 C2 C3 . . . . -0.5(2) ?
    C7 C1 C2 C3 . . . . -179.14(17) ?
    N2 C1 C2 C6 . . . . -179.51(18) ?
    C7 C1 C2 C6 . . . . 1.9(3) ?
    N2 N1 C3 C2 . . . . 0.4(2) ?
    C10 N1 C3 C2 . . . . 169.31(16) ?
    N2 N1 C3 C4 . . . . 179.00(16) ?
    C10 N1 C3 C4 . . . . -12.1(3) ?
    C1 C2 C3 N1 . . . . 0.07(18) ?
    C6 C2 C3 N1 . . . . 179.20(15) ?
    C1 C2 C3 C4 . . . . -178.52(17) ?
    C6 C2 C3 C4 . . . . 0.6(3) ?
    N1 C3 C4 C5 . . . . -165.31(16) ?
    C2 C3 C4 C5 . . . . 13.0(2) ?
    C13 N3 C5 C4 . . . . -77.8(2) ?
    C6 N3 C5 C4 . . . . 67.98(19) ?
    C3 C4 C5 N3 . . . . -44.5(2) ?
    C13 N3 C6 C2 . . . . 97.36(18) ?
    C5 N3 C6 C2 . . . . -49.90(19) ?
    C3 C2 C6 N3 . . . . 16.5(2) ?
    C1 C2 C6 N3 . . . . -164.66(18) ?
    C8 O2 C7 O1 . . . . 0.4(3) ?
    C8 O2 C7 C1 . . . . 178.84(15) ?
    N2 C1 C7 O1 . . . . 8.1(3) ?
    C2 C1 C7 O1 . . . . -173.39(18) ?
    N2 C1 C7 O2 . . . . -170.33(15) ?
    C2 C1 C7 O2 . . . . 8.2(3) ?
    C7 O2 C8 C9 . . . . -163.00(16) ?
    N2 N1 C10 C12 . . . . 75.7(2) ?
    C3 N1 C10 C12 . . . . -92.4(2) ?
    N2 N1 C10 C11 . . . . -49.0(2) ?
    C3 N1 C10 C11 . . . . 142.90(17) ?
    C14 O4 C13 O3 . . . . -8.2(3) ?
    C14 O4 C13 N3 . . . . 174.12(15) ?
    C5 N3 C13 O3 . . . . 166.25(18) ?
    C6 N3 C13 O3 . . . . 21.5(3) ?
    C5 N3 C13 O4 . . . . -16.0(2) ?
    C6 N3 C13 O4 . . . . -160.74(14) ?
    C13 O4 C14 C15 . . . . -178.30(17) ?
    C13 O4 C14 C16 . . . . 63.1(2) ?
    C13 O4 C14 C17 . . . . -61.5(2) ?
loop_
    _geom_hbond_atom_site_label_D
    _geom_hbond_atom_site_label_H
    _geom_hbond_atom_site_label_A
    _geom_hbond_site_symmetry_A
    _geom_hbond_distance_DH
    _geom_hbond_distance_HA
    _geom_hbond_distance_DA
    _geom_hbond_angle_DHA
    C5 H5B O1 3_757 0.99 2.51 3.303(3) 137
    C11 H11A O1 4_566 0.98 2.57 3.320(3) 133
