# Supplementary material for: 5-tert-Butyl 3-ethyl 1-isopropyl-4,5,6,7-tetra­hydro-1H-pyrazolo­[4,3-c]pyridine-3,5-dicarboxyl­ate
Source: Acta Crystallogr Sect E Struct Rep Online. 2011 Nov 9;67(Pt 12):o3239. doi: 10.1107/S1600536811046332 (PMC3238897; doi:10.1107/S1600536811046332)
Supplement: Supplementary file 2 [file e-67-o3239-Isup2.hkl]

# 
# h,k,l, Fc-squared, Fo-squared, sigma(Fo-squared) and status flag 
# 
data_I
_shelx_title ' A in P2(1)/c' 
_shelx_refln_list_code          4 
_shelx_F_calc_maximum      143.11 
_exptl_crystal_F_000       728.00 
_reflns_d_resolution_high  0.7710 
 
loop_ 
 _symmetry_equiv_pos_as_xyz 
 'x, y, z' 
 '-x, y+1/2, -z+1/2' 
 '-x, -y, -z' 
 'x, -y-1/2, z-1/2' 
 
_cell_length_a    13.0167 
_cell_length_b    12.7710 
_cell_length_c    11.9519 
_cell_angle_alpha  90.000 
_cell_angle_beta  115.760 
_cell_angle_gamma  90.000 
 
_shelx_F_squared_multiplier     1.000 
 
loop_ 
 _refln_index_h 
 _refln_index_k 
 _refln_index_l 
 _refln_F_squared_calc 
 _refln_F_squared_meas 
 _refln_F_squared_sigma 
 _refln_observed_status 
   1   0   0     3734.37     3787.77     51.78 o 
   2   0   0     3001.11     2978.32     29.60 o 
   5   0   0      178.88      178.85      7.62 o 
   6   0   0     2760.97     2959.01     34.85 o 
   7   0   0     1893.07     1792.00     50.26 o 
   8   0   0     1112.54     1097.05     28.17 o 
   9   0   0     1172.94     1186.50     31.68 o 
  10   0   0     1070.18     1018.96     73.91 o 
  11   0   0      336.35      324.95     17.27 o 
  12   0   0      202.84      198.53     10.15 o 
  13   0   0       54.60       55.24      7.83 o 
   1   1   0     2035.24     1999.83     21.01 o 
   2   1   0     1931.73     1973.89     26.28 o 
   3   1   0     1340.24     1346.60     17.02 o 
   4   1   0      546.48      602.73     20.82 o 
   5   1   0     2172.18     2232.84     26.00 o 
   6   1   0     4575.57     4931.20     54.49 o 
   7   1   0        0.64        6.41      1.62 o 
   8   1   0      365.54      365.80     12.29 o 
   9   1   0       20.47       29.91      2.32 o 
  10   1   0      312.84      295.15     18.86 o 
  11   1   0       20.05       17.97      2.65 o 
  12   1   0       84.56       78.30      6.06 o 
  13   1   0      194.46      191.72     14.69 o 
  14   1   0       37.86       38.43      9.25 o 
   0   2   0      900.48      929.52     25.65 o 
   1   2   0     7191.16     7320.38     95.01 o 
   2   2   0        0.00        3.49      0.66 o 
   3   2   0      802.52      780.57     22.66 o 
   4   2   0      194.66      174.57      5.85 o 
   5   2   0     2403.11     2537.76     32.99 o 
   6   2   0      857.19      873.98     15.63 o 
   7   2   0     1599.66     1627.34     55.01 o 
   8   2   0      223.78      225.24      7.19 o 
   9   2   0      335.65      325.85      7.86 o 
  10   2   0      460.45      447.15     12.09 o 
  11   2   0      315.84      359.26     30.80 o 
  12   2   0       87.98       88.73      7.74 o 
  13   2   0        0.06        1.99      2.47 o 
  14   2   0      147.93      115.18     10.79 o 
   1   3   0     8268.86     8523.11     81.24 o 
   2   3   0       23.21       23.03      1.47 o 
   3   3   0       35.39       42.90      2.47 o 
   4   3   0       36.17       38.20      3.26 o 
   5   3   0        6.57        2.52      1.57 o 
   6   3   0      406.28      406.85      8.14 o 
   7   3   0       37.33       49.52      3.64 o 
   8   3   0       12.81       10.38      1.97 o 
   9   3   0      212.42      210.89     18.64 o 
  10   3   0       87.33       80.14      5.41 o 
  11   3   0       11.98       14.13      3.92 o 
  12   3   0       98.76      109.16      9.28 o 
  13   3   0       24.40       24.92      5.27 o 
  14   3   0       69.38       70.82      8.77 o 
   0   4   0     1058.76     1161.33     37.66 o 
   1   4   0      274.11      278.05      5.73 o 
   2   4   0      101.36       98.98      4.35 o 
   3   4   0      938.63      907.04     52.95 o 
   4   4   0       93.19      100.81      3.98 o 
   5   4   0      200.76      185.85      2.98 o 
   6   4   0      430.27      496.62      9.82 o 
   7   4   0        6.57       11.38      2.36 o 
   8   4   0       31.63       28.50      1.88 o 
   9   4   0      212.92      236.78      7.70 o 
  10   4   0       89.14       81.76      3.66 o 
  11   4   0        2.64        0.23      0.63 o 
  12   4   0        5.65        6.05      3.69 o 
  13   4   0        1.92        0.76      2.63 o 
  14   4   0        1.95        0.57      2.45 o 
   1   5   0      455.73      452.97      7.48 o 
   2   5   0      167.20      189.96      8.02 o 
   3   5   0     1659.85     1725.35     21.07 o 
   4   5   0      333.37      341.56      8.95 o 
   5   5   0      254.52      235.62     17.95 o 
   6   5   0        5.78        4.80      0.89 o 
   7   5   0      177.75      202.20      5.70 o 
   8   5   0       14.64       15.90      4.55 o 
   9   5   0       78.17       70.74      4.20 o 
  10   5   0       47.43       43.79     10.51 o 
  11   5   0      308.59      295.11     16.79 o 
  12   5   0       48.60       42.92     20.80 o 
  13   5   0       36.66       26.27      9.16 o 
  14   5   0       64.14       49.79      6.78 o 
   0   6   0     1071.60     1165.14     27.67 o 
   1   6   0      466.87      517.05      7.33 o 
   2   6   0      216.92      247.71      5.01 o 
   3   6   0     1112.46     1173.87     13.54 o 
   4   6   0        0.93        4.49      1.69 o 
   5   6   0       37.87       38.14      3.36 o 
   6   6   0      323.79      306.54     17.30 o 
   7   6   0        0.00        6.69      1.43 o 
   8   6   0      148.77      148.60      4.84 o 
   9   6   0      344.62      298.59     21.78 o 
  10   6   0      199.30      206.29     28.15 o 
  11   6   0        0.23        7.63      3.78 o 
  12   6   0       25.61       15.71      6.76 o 
  13   6   0        3.45        1.79      3.50 o 
  14   6   0        0.39        7.37      6.66 o 
   1   7   0       36.78       18.50      1.83 o 
   2   7   0      688.72      755.36     28.30 o 
   3   7   0     1070.88     1119.79     21.31 o 
   4   7   0      554.52      524.11     21.65 o 
   5   7   0       58.52       52.62     10.77 o 
   6   7   0       80.72       74.52      4.90 o 
   7   7   0      229.02      240.88      8.01 o 
   8   7   0       80.52       90.14      5.37 o 
   9   7   0        0.22        4.95      5.27 o 
  10   7   0        3.45       14.64      4.15 o 
  11   7   0       95.72       78.92     27.28 o 
  12   7   0        0.71       -2.04      4.51 o 
  13   7   0       22.22       21.16     13.33 o 
   0   8   0       25.13       33.97      5.95 o 
   1   8   0       11.90       12.70      4.04 o 
   2   8   0      934.17      894.55     33.88 o 
   3   8   0        9.40       20.71      2.58 o 
   4   8   0      525.46      526.19     19.62 o 
   5   8   0        0.03        4.69      1.45 o 
   6   8   0       17.04        9.03      1.72 o 
   7   8   0       10.51        8.66      1.37 o 
   8   8   0       84.64       81.57      4.14 o 
   9   8   0      678.32      727.66     28.51 o 
  10   8   0      267.13      267.05     17.29 o 
  11   8   0       33.23       30.16     11.41 o 
  12   8   0        0.53        3.66      3.09 o 
  13   8   0        8.49        9.64      6.07 o 
   1   9   0       80.14       91.18      7.66 o 
   2   9   0     1034.60     1095.71     52.80 o 
   3   9   0      161.23      166.32     13.79 o 
   4   9   0       16.73       25.80      3.23 o 
   5   9   0      563.84      563.48     16.38 o 
   6   9   0       27.02       27.67      4.00 o 
   7   9   0       74.36       67.84      3.71 o 
   8   9   0      164.26      171.82     27.62 o 
   9   9   0       14.21       14.80      9.94 o 
  10   9   0       11.00       22.31      5.79 o 
  11   9   0        1.27        7.47      8.25 o 
  12   9   0        5.23        6.09      2.27 o 
   0  10   0       24.84       40.31      9.32 o 
   1  10   0       28.41       36.45      6.05 o 
   2  10   0       98.48       91.52     15.70 o 
   3  10   0        0.77        7.44      5.19 o 
   4  10   0      111.53      107.44      9.23 o 
   5  10   0       92.50      105.06      9.01 o 
   6  10   0       64.17       70.10      9.50 o 
   7  10   0      155.07      147.57     13.09 o 
   8  10   0        2.96        9.21      4.21 o 
   9  10   0       72.50       78.17     17.15 o 
  10  10   0       27.30       19.31      7.88 o 
  11  10   0       91.14       70.86     27.44 o 
  12  10   0       16.16        3.46      5.15 o 
   1  11   0       28.60       15.09     15.89 o 
   2  11   0      298.77      276.24     19.01 o 
   3  11   0      157.31      166.92     15.36 o 
   4  11   0      433.13      462.77     18.05 o 
   5  11   0      257.06      254.41     11.25 o 
   6  11   0      132.39      137.26      8.40 o 
   7  11   0       74.22       84.90     24.00 o 
   8  11   0      376.55      467.48     24.05 o 
   9  11   0        2.92        8.02      4.76 o 
  10  11   0        1.13        9.57      6.34 o 
  11  11   0        1.03        6.48      2.57 o 
   0  12   0       24.37       26.11      6.89 o 
   1  12   0      489.53      514.06     20.07 o 
   2  12   0        0.17        5.08      2.70 o 
   3  12   0       62.48       47.69      8.70 o 
   4  12   0       62.68       47.41      8.20 o 
   5  12   0        0.39        2.52      3.39 o 
   6  12   0       68.15       62.78     15.18 o 
   7  12   0       80.40       63.92     23.87 o 
   8  12   0       29.55       23.32     10.01 o 
   9  12   0        3.32       13.03      5.54 o 
  10  12   0        1.19        7.95      5.15 o 
   1  13   0       29.43       40.78      7.99 o 
   2  13   0        0.00        2.77      3.26 o 
   3  13   0      323.13      294.99     17.51 o 
   4  13   0      296.32      281.54     14.18 o 
   5  13   0       32.90       33.55     11.33 o 
   6  13   0       58.90       37.45     11.11 o 
   7  13   0      469.61      474.49     21.76 o 
   8  13   0       95.96       69.28     35.73 o 
   9  13   0      210.87      219.55     21.39 o 
   0  14   0        0.50       -3.23      3.23 o 
   1  14   0       83.49       70.34     16.51 o 
   2  14   0        0.55        5.76      2.62 o 
   3  14   0      253.94      283.09     27.28 o 
   4  14   0        7.24       10.25      7.54 o 
   5  14   0       69.49       64.26     14.05 o 
   6  14   0       14.31        4.37      7.12 o 
   7  14   0        5.83       73.22      9.07 o 
   8  14   0        0.05        6.34      5.13 o 
   1  15   0       15.45       23.45      8.47 o 
   2  15   0      247.18      269.84     34.77 o 
   3  15   0        0.26        4.82      2.62 o 
   4  15   0       91.12       71.58     17.42 o 
   5  15   0        4.68       10.54      5.98 o 
   6  15   0       44.90       19.95     10.92 o 
   0  16   0        7.02       16.54      8.02 o 
   1  16   0      160.47      105.86     22.90 o 
   2  16   0        3.88        8.59      3.29 o 
   3  16   0      149.83       70.83     22.32 o 
 -14   1   1      163.66      181.67     10.95 o 
 -13   1   1      164.87      163.10     16.97 o 
 -12   1   1        8.36        7.98      2.02 o 
 -11   1   1       83.07       82.98      4.59 o 
 -10   1   1      386.73      372.81     18.70 o 
  -9   1   1       72.72       62.29      9.12 o 
  -8   1   1      178.33      168.21      6.18 o 
  -7   1   1     5453.22     5402.27    110.95 o 
  -6   1   1      713.60      698.13      8.54 o 
  -5   1   1     2158.52     2110.50     25.04 o 
  -4   1   1    20480.83    21336.79   1062.42 o 
  -3   1   1     4570.83     4600.01     32.51 o 
  -2   1   1      211.40      187.88      6.07 o 
  -1   1   1     4862.02     4992.69     48.88 o 
   0   1   1     5351.87     5406.04     55.76 o 
   2   1   1     1516.28     1564.62     11.56 o 
   3   1   1     4648.95     5039.71    113.21 o 
   4   1   1      292.34      285.36     10.71 o 
   5   1   1        1.78        5.52      2.03 o 
   6   1   1      504.61      518.87      8.88 o 
   7   1   1      904.75      907.56     20.82 o 
   8   1   1      203.73      196.13      4.88 o 
   9   1   1      215.64      192.79     15.36 o 
  10   1   1      315.29      304.61     21.28 o 
  11   1   1        4.18        9.83      3.73 o 
  12   1   1       60.13       82.99     17.86 o 
  13   1   1       20.20       22.79      4.74 o 
 -15   2   1        5.30        5.73      3.28 o 
 -14   2   1      315.18      298.52     13.56 o 
 -13   2   1      242.43      276.35     28.23 o 
 -12   2   1       11.05        6.42      1.92 o 
 -11   2   1      354.91      313.79     20.36 o 
 -10   2   1      302.63      278.36     11.03 o 
  -9   2   1      185.52      196.15      7.68 o 
  -8   2   1      959.04     1009.18     39.23 o 
  -7   2   1     1047.57      989.06     19.14 o 
  -6   2   1     4319.74     4573.27     42.51 o 
  -5   2   1      542.58      565.68      7.32 o 
  -4   2   1     1923.49     1912.70     18.47 o 
  -3   2   1    18036.36    17921.41    892.57 o 
  -2   2   1     4046.19     4095.02     29.89 o 
  -1   2   1        2.90        3.67      1.77 o 
   0   2   1     7634.70     7386.03    220.04 o 
   1   2   1     2453.66     2450.80     27.00 o 
   2   2   1      162.62      177.33      8.62 o 
   3   2   1       17.58       15.07      1.96 o 
   4   2   1      188.38      180.19      5.44 o 
   5   2   1      240.32      252.28      4.37 o 
   6   2   1      151.20      147.25      6.12 o 
   7   2   1      324.33      337.07      6.86 o 
   8   2   1      188.83      187.49      7.41 o 
   9   2   1       45.16       36.61      3.39 o 
  10   2   1       92.70       82.91      9.63 o 
  11   2   1      102.40      117.89     10.23 o 
  12   2   1       23.71       35.96      9.30 o 
  13   2   1       65.82       52.68      6.57 o 
 -15   3   1        1.97        4.24      3.71 o 
 -14   3   1      166.68      181.58     11.06 o 
 -13   3   1       27.11       36.03      9.32 o 
 -12   3   1        2.25        7.74      2.59 o 
 -11   3   1        0.30        4.61      1.94 o 
 -10   3   1      191.15      187.42     11.84 o 
  -9   3   1      178.74      179.14      5.26 o 
  -8   3   1       20.63       35.12      3.75 o 
  -7   3   1      160.85      135.96      7.23 o 
  -6   3   1     1216.71     1269.04     12.19 o 
  -5   3   1       41.60       39.85      2.15 o 
  -4   3   1       18.98       28.22      2.20 o 
  -3   3   1      782.59      713.87     16.24 o 
  -2   3   1     9676.46     9767.10    122.75 o 
  -1   3   1     6367.78     6634.49     46.67 o 
   0   3   1     1862.91     1837.14     18.92 o 
   1   3   1     7126.20     7148.24    101.53 o 
   2   3   1      680.24      630.74     18.69 o 
   3   3   1       17.63       17.88      2.00 o 
   4   3   1     1475.23     1511.02     71.69 o 
   5   3   1      170.69      176.06      6.48 o 
   6   3   1      339.98      333.13      6.06 o 
   7   3   1      146.32      139.25      6.14 o 
   8   3   1      824.19      786.81     15.22 o 
   9   3   1       59.81       57.46      3.64 o 
  10   3   1        2.14        2.95      1.06 o 
  11   3   1      293.71      314.46     15.62 o 
  12   3   1        1.75        3.73      3.11 o 
  13   3   1       55.57       60.21      6.73 o 
  14   3   1       24.94       20.52      7.79 o 
 -15   4   1       75.66       60.76      9.62 o 
 -14   4   1      135.08      137.65     13.17 o 
 -12   4   1        1.74        4.18      1.63 o 
 -11   4   1      223.59      270.56     21.15 o 
 -10   4   1      102.40       88.86      7.01 o 
  -9   4   1        3.13        1.91      0.96 o 
  -8   4   1       23.62       27.94      2.67 o 
  -7   4   1      287.72      293.35      9.83 o 
  -6   4   1      388.81      349.62      6.83 o 
  -5   4   1      103.24       87.72      3.33 o 
  -4   4   1        2.66        5.05      1.06 o 
  -3   4   1        4.56        7.06      1.45 o 
  -2   4   1      248.43      210.61      7.21 o 
  -1   4   1      237.12      238.75      7.43 o 
   0   4   1       80.26       77.68      3.61 o 
   1   4   1     1676.62     1701.53     29.26 o 
   2   4   1       27.09       28.52      1.51 o 
   3   4   1     2517.13     2705.31     41.94 o 
   4   4   1       47.09       41.24      4.02 o 
   5   4   1      140.26      175.53     28.63 o 
   6   4   1       27.77       36.48      7.28 o 
   7   4   1      233.90      258.19     38.78 o 
   8   4   1      114.14      111.24     18.62 o 
   9   4   1      168.43      179.47     21.60 o 
  10   4   1       56.75       53.50     14.50 o 
  11   4   1       23.86       33.05     12.85 o 
  12   4   1       58.15       27.78     10.99 o 
  13   4   1       21.99       15.39      7.40 o 
 -14   5   1       25.96       10.95      5.06 o 
 -13   5   1        0.17       15.60      6.46 o 
 -12   5   1        0.84        4.33      2.06 o 
 -11   5   1       78.98       52.79     18.23 o 
 -10   5   1      483.84      459.37     25.17 o 
  -9   5   1       16.44       18.40      2.03 o 
  -8   5   1      138.10      149.54      8.71 o 
  -7   5   1     1244.60     1340.68     19.08 o 
  -6   5   1        2.83        6.59      1.18 o 
  -5   5   1        6.80       10.78      1.63 o 
  -3   5   1       70.14       71.45      3.29 o 
  -2   5   1     1119.44     1148.51     13.21 o 
  -1   5   1     1328.44     1265.29     19.00 o 
   0   5   1       75.14       83.01      4.24 o 
   1   5   1     2290.49     2258.95     37.88 o 
   2   5   1       95.71      101.04      3.59 o 
   3   5   1       22.02       19.07      2.16 o 
   4   5   1        5.23        4.96      1.85 o 
   5   5   1     1465.48     1630.07     57.97 o 
   6   5   1      349.12      353.01     14.61 o 
   7   5   1       10.51       14.02      3.21 o 
   8   5   1      480.08      524.14     57.56 o 
   9   5   1      720.86      747.93     35.25 o 
  10   5   1       51.90       54.85     16.01 o 
  11   5   1       52.39       34.19     16.74 o 
  12   5   1        1.16        5.13      4.17 o 
  13   5   1      114.74       72.63     30.83 o 
 -14   6   1       13.92        1.76      3.82 o 
 -13   6   1       14.67       16.12      5.18 o 
 -12   6   1       18.50       16.83      8.11 o 
 -11   6   1       26.15       22.42      4.92 o 
 -10   6   1       62.35       54.76      3.15 o 
  -9   6   1       17.59       18.62      3.54 o 
  -8   6   1       27.24       31.20      2.60 o 
  -7   6   1      242.05      251.35      6.87 o 
  -6   6   1      564.92      538.78      9.63 o 
  -5   6   1       10.16        5.22      1.00 o 
  -4   6   1      578.73      585.14     12.47 o 
  -3   6   1      714.48      755.42     12.60 o 
  -2   6   1      385.18      360.99     12.71 o 
  -1   6   1        3.67       13.40      2.06 o 
   0   6   1       60.29       43.09      2.46 o 
   1   6   1     1365.67     1407.06     30.80 o 
   2   6   1        2.17        2.41      1.23 o 
   3   6   1       63.33       60.49      3.56 o 
   4   6   1      338.85      358.18      7.80 o 
   5   6   1      243.93      242.80      7.96 o 
   6   6   1      141.81      165.38     25.35 o 
   7   6   1      275.24      287.18     31.42 o 
   8   6   1       23.99       17.61      4.26 o 
   9   6   1        0.54        6.23      3.46 o 
  10   6   1       57.25       58.72     13.26 o 
  11   6   1      109.26      110.21     19.61 o 
  12   6   1        2.42        1.37      4.53 o 
  13   6   1       36.27       33.21     19.06 o 
 -14   7   1        5.99       -1.12      3.39 o 
 -13   7   1       29.53       25.90     17.31 o 
 -12   7   1       28.61       20.73      8.84 o 
 -10   7   1        1.32        1.72      3.96 o 
  -9   7   1      156.58      144.13     27.69 o 
  -8   7   1       44.64       41.91      2.90 o 
  -7   7   1      310.34      356.43     13.22 o 
  -6   7   1        3.00        5.92      1.44 o 
  -5   7   1       55.32       50.82      7.36 o 
  -4   7   1       58.72       64.22      5.71 o 
  -3   7   1      235.47      234.55      6.56 o 
  -2   7   1      271.84      265.85     11.07 o 
  -1   7   1     2096.50     2220.23     69.91 o 
   0   7   1      376.76      393.45     28.85 o 
   1   7   1       14.50       21.53      2.35 o 
   2   7   1      209.69      221.76      7.64 o 
   3   7   1      119.89      129.45      6.42 o 
   4   7   1      108.51      103.34      5.86 o 
   5   7   1       15.19       11.28      1.62 o 
   6   7   1        0.08        1.78      8.55 o 
   7   7   1      197.74      206.59     19.65 o 
   8   7   1       15.87       19.72      6.69 o 
   9   7   1        6.61        7.86      4.86 o 
  11   7   1       11.30       14.47      7.56 o 
  12   7   1       14.65        7.74      4.99 o 
  13   7   1        2.08        4.33      3.41 o 
 -13   8   1       14.89       16.95      7.54 o 
 -12   8   1        3.58        2.52      5.45 o 
 -11   8   1      130.62      113.00     26.00 o 
 -10   8   1        7.06        6.66      4.15 o 
  -9   8   1       11.58       10.84      2.95 o 
  -8   8   1      231.87      215.38     19.45 o 
  -7   8   1       51.89       45.31      5.31 o 
  -6   8   1       66.14       69.64      7.60 o 
  -5   8   1        0.22        6.00      1.91 o 
  -4   8   1       81.92       81.93      5.20 o 
  -3   8   1      382.89      376.03      9.54 o 
  -2   8   1      210.54      205.20     11.26 o 
  -1   8   1      511.58      569.98     47.11 o 
   0   8   1       15.57       18.99      3.90 o 
   1   8   1      770.54      746.43     16.50 o 
   2   8   1       90.93      111.19     12.68 o 
   3   8   1      380.26      368.34      7.47 o 
   4   8   1       83.89       85.11      3.13 o 
   5   8   1       10.26       15.79      3.05 o 
   6   8   1      111.06      116.48      6.74 o 
   7   8   1       12.33        8.45      2.75 o 
   8   8   1      374.61      359.63     58.82 o 
   9   8   1       29.53       31.01     10.35 o 
  10   8   1       12.24       13.33      5.86 o 
  11   8   1      272.49      274.82     40.36 o 
  12   8   1       26.18       13.15      9.30 o 
 -13   9   1       61.96       36.39     26.00 o 
 -12   9   1        5.74        3.60      4.28 o 
 -11   9   1      204.62      188.59     27.12 o 
 -10   9   1      106.48       89.53     28.93 o 
  -9   9   1       17.85       17.36      4.50 o 
  -8   9   1      241.21      241.53     20.43 o 
  -7   9   1      292.25      306.41     21.66 o 
  -6   9   1      186.59      159.78      5.93 o 
  -5   9   1       29.68       23.64      3.58 o 
  -4   9   1       45.74       39.14      2.98 o 
  -3   9   1       34.74       25.17      6.06 o 
  -2   9   1        2.62        9.13      7.18 o 
  -1   9   1       62.91       55.23      6.10 o 
   0   9   1      337.34      344.05     20.84 o 
   1   9   1       89.75       98.38      7.67 o 
   2   9   1      106.01      109.53      4.77 o 
   3   9   1      230.56      210.89     16.43 o 
   4   9   1       74.94       64.84      5.36 o 
   5   9   1       40.61       25.09      2.66 o 
   6   9   1      164.62      146.45     14.92 o 
   7   9   1       31.79       44.09     14.22 o 
   8   9   1      113.41      115.84     16.72 o 
   9   9   1        6.87        8.47      4.63 o 
  10   9   1       11.96        1.69      4.60 o 
  11   9   1        9.78        5.20      4.86 o 
  12   9   1        0.03        2.04      2.06 o 
 -12  10   1       69.64       47.34     24.90 o 
 -11  10   1        8.72       17.27      7.70 o 
 -10  10   1        3.20       13.88      7.08 o 
  -9  10   1      236.79      248.50     42.85 o 
  -8  10   1        0.02        2.14      2.77 o 
  -7  10   1      344.23      337.81     16.65 o 
  -6  10   1       43.82       44.86      5.76 o 
  -5  10   1      125.03      116.31     11.37 o 
  -4  10   1      602.83      647.83     23.14 o 
  -3  10   1      302.95      321.53     12.31 o 
  -2  10   1        0.06        1.54      2.23 o 
  -1  10   1      718.00      709.91     23.84 o 
   0  10   1       28.76       28.06      4.75 o 
   1  10   1      123.72      119.49     16.36 o 
   2  10   1       32.99       37.64      8.04 o 
   3  10   1       20.69       25.89      3.94 o 
   4  10   1      466.62      464.86     21.19 o 
   5  10   1      160.92      156.65     10.45 o 
   6  10   1      105.23      108.36      9.76 o 
   7  10   1      911.44      970.12     52.38 o 
   8  10   1       17.71       18.14      5.89 o 
   9  10   1       68.88       71.23     21.41 o 
  10  10   1      103.57       93.01     31.17 o 
  11  10   1      118.05       78.01     32.06 o 
 -11  11   1       19.19       25.67     12.55 o 
 -10  11   1       67.87       47.39     19.10 o 
  -9  11   1       99.57      103.89     28.56 o 
  -8  11   1        8.38       14.61      4.24 o 
  -7  11   1      121.39      137.59     18.73 o 
  -6  11   1        2.00       11.99      3.46 o 
  -5  11   1       11.56       11.55      4.10 o 
  -4  11   1      150.80      136.10      8.89 o 
  -3  11   1      135.40      106.87     15.54 o 
  -2  11   1       10.81        9.16      2.98 o 
  -1  11   1      170.20      136.30     13.31 o 
   0  11   1      257.40      230.69     17.02 o 
   1  11   1      128.55      137.29     21.41 o 
   2  11   1       10.34       18.68      9.12 o 
   3  11   1       30.12       25.75      4.91 o 
   4  11   1      125.61      124.55     11.88 o 
   5  11   1       15.52       15.76      4.11 o 
   6  11   1        0.55        1.17      2.47 o 
   7  11   1      308.86      337.37     54.95 o 
   8  11   1      140.85      147.36     34.88 o 
   9  11   1        4.05        9.32      6.92 o 
  10  11   1        7.87        7.35      4.24 o 
 -10  12   1       27.80        7.42      7.56 o 
  -9  12   1       65.56       71.32     21.09 o 
  -8  12   1        1.33        9.44      3.14 o 
  -7  12   1        6.31        5.62      3.23 o 
  -6  12   1       36.28       27.07      5.06 o 
  -5  12   1        2.14        8.43      3.70 o 
  -4  12   1      184.65      178.18     10.16 o 
  -3  12   1        0.19        7.43      2.61 o 
  -2  12   1       26.06       32.64      6.72 o 
  -1  12   1      333.16      293.25     13.10 o 
   0  12   1      242.52      223.99     29.48 o 
   1  12   1       31.84       35.44     10.58 o 
   2  12   1      928.67     1010.04     43.44 o 
   3  12   1      302.17      322.14     42.91 o 
   4  12   1      174.29      183.03      9.20 o 
   5  12   1      441.01      444.41     42.82 o 
   6  12   1      476.13      403.05     27.05 o 
   7  12   1       39.52       46.84     17.93 o 
   8  12   1       11.60        7.99      5.63 o 
   9  12   1       35.55       24.71     11.89 o 
  -9  13   1       46.30       37.95     16.70 o 
  -8  13   1        2.87        4.74      5.22 o 
  -7  13   1        2.09        3.85      4.74 o 
  -6  13   1       10.71       13.29      7.63 o 
  -5  13   1        3.15        6.26      3.17 o 
  -4  13   1       23.81       24.61      7.10 o 
  -3  13   1       14.49       18.26      5.06 o 
  -2  13   1        9.84       11.25      4.27 o 
  -1  13   1       42.41       45.55     10.19 o 
   0  13   1       11.49       19.02      4.27 o 
   1  13   1       24.58       18.84      8.31 o 
   2  13   1       76.93       75.27     18.54 o 
   3  13   1       77.37       74.18     17.55 o 
   4  13   1        0.15        3.67      3.87 o 
   5  13   1       13.37       17.39     11.88 o 
   6  13   1      324.05      299.21     18.19 o 
   7  13   1       71.94       68.82     24.07 o 
   8  13   1       15.44       13.03      8.34 o 
  -8  14   1        0.12        3.78      3.16 o 
  -7  14   1        6.60        7.56      4.92 o 
  -6  14   1       38.52       25.71      6.95 o 
  -5  14   1       19.19       17.92      5.95 o 
  -4  14   1      272.73      285.61     27.32 o 
  -3  14   1       34.48       20.36      3.79 o 
  -2  14   1       89.05      106.34     25.29 o 
  -1  14   1      186.08      226.38     27.76 o 
   0  14   1      157.17      166.67     51.74 o 
   1  14   1        0.00        0.91      2.57 o 
   2  14   1       17.69       21.47      3.91 o 
   3  14   1      393.64      436.23     35.67 o 
   4  14   1       28.41       19.93      4.74 o 
   5  14   1      125.03      113.90     39.90 o 
   6  14   1      409.54      461.78     20.84 o 
   7  14   1       41.17       23.68     12.32 o 
  -6  15   1        0.49       -0.50      4.74 o 
  -5  15   1       11.57       12.63      4.85 o 
  -4  15   1       53.77       43.95     15.38 o 
  -3  15   1       61.35       38.99     11.88 o 
  -2  15   1        0.32        8.30      5.22 o 
  -1  15   1       29.65       22.52      4.14 o 
   0  15   1        5.12        6.57      3.22 o 
   1  15   1       12.14       11.62      5.61 o 
   2  15   1        0.00        4.58      5.46 o 
   3  15   1      116.88       66.03     15.41 o 
   4  15   1       12.15       10.72      5.57 o 
   5  15   1        5.21        8.73      5.41 o 
  -4  16   1        6.66        6.48      3.54 o 
  -3  16   1        0.27        3.50      2.82 o 
  -2  16   1        0.18        4.01      2.17 o 
  -1  16   1        3.25        9.27      3.84 o 
   0  16   1        4.46        5.62      2.35 o 
   1  16   1       31.00       11.37      5.71 o 
   2  16   1        5.11        8.25      2.74 o 
   3  16   1        4.05        4.58      5.44 o 
 -15   0   2       14.50       18.69      6.09 o 
 -14   0   2       63.51       54.12      8.34 o 
 -13   0   2        0.55        2.15      2.18 o 
 -12   0   2        3.49        0.11      1.97 o 
 -11   0   2        0.68        5.66      2.52 o 
 -10   0   2       19.83       38.45      5.59 o 
  -9   0   2      401.97      357.14     10.96 o 
  -8   0   2      764.23      792.97     22.14 o 
  -7   0   2      865.25      902.91     16.66 o 
  -6   0   2      428.70      433.33      8.53 o 
  -5   0   2       59.78       58.60      3.44 o 
  -4   0   2       20.00       26.92      2.13 o 
  -3   0   2        0.24        5.14      5.12 o 
  -2   0   2      263.68      191.28      9.00 o 
   1   0   2     4547.09     4499.06     44.66 o 
   2   0   2     3682.73     3997.41     64.53 o 
   3   0   2     3158.00     3212.01     33.05 o 
   4   0   2      533.98      563.88      9.64 o 
   5   0   2      279.05      289.66     14.42 o 
   6   0   2       27.36       23.94      4.24 o 
   7   0   2      458.69      503.45     19.10 o 
   8   0   2      268.36      259.58      8.58 o 
   9   0   2       46.91       53.76     15.62 o 
  10   0   2       29.30       24.46      6.78 o 
  11   0   2        4.31        9.64      3.16 o 
  12   0   2        3.87        6.87      2.75 o 
 -15   1   2      104.60      114.79     11.61 o 
 -14   1   2       43.65       48.69      5.65 o 
 -13   1   2       28.28       25.60      4.75 o 
 -12   1   2        2.01        9.35      2.94 o 
 -11   1   2      449.69      500.31     17.53 o 
 -10   1   2      127.51      138.95     14.80 o 
  -9   1   2      149.12      147.64     10.79 o 
  -8   1   2      697.42      683.40     28.64 o 
  -7   1   2     5491.57     5646.10    244.87 o 
  -6   1   2     5228.04     5237.34     72.65 o 
  -5   1   2     1018.58      953.94     12.58 o 
  -4   1   2     6061.92     5962.18     50.20 o 
  -3   1   2     1577.79     1401.56     17.67 o 
  -2   1   2    12057.52    11001.70    387.34 o 
  -1   1   2        0.55        2.89      0.61 o 
   0   1   2      317.58      243.94      2.96 o 
   1   1   2      999.05      934.56      7.70 o 
   2   1   2      365.76      367.73     17.94 o 
   3   1   2       78.54       70.80      3.10 o 
   4   1   2       12.10       18.45      1.27 o 
   5   1   2      229.34      216.63      3.27 o 
   6   1   2        3.20        3.70      1.64 o 
   7   1   2      271.88      274.95      5.23 o 
   8   1   2      398.59      386.02     14.24 o 
   9   1   2      260.12      257.84     12.88 o 
  10   1   2      363.04      364.97     23.54 o 
  11   1   2       70.24       71.55     16.44 o 
  12   1   2       48.47       58.75      8.04 o 
 -15   2   2        2.84       10.65      4.81 o 
 -14   2   2       33.38       39.27      5.26 o 
 -13   2   2       11.10       12.06      2.65 o 
 -12   2   2      117.07      134.08     12.93 o 
 -11   2   2      435.84      425.71     17.60 o 
 -10   2   2       55.60       62.60      9.98 o 
  -9   2   2      134.35      154.91     12.06 o 
  -8   2   2     1074.17     1101.65     23.04 o 
  -7   2   2      477.47      436.65     10.79 o 
  -6   2   2      128.37      106.07      7.91 o 
  -5   2   2      760.23      736.58     11.95 o 
  -4   2   2     2809.34     2693.30     33.01 o 
  -3   2   2     1003.94      902.00     17.46 o 
  -2   2   2      258.63      261.51      6.68 o 
  -1   2   2    10374.62     9664.53    135.71 o 
   0   2   2      970.91      956.81      8.08 o 
   1   2   2      268.41      245.75     11.13 o 
   2   2   2     2094.94     2097.31     27.57 o 
   3   2   2        3.23        3.49      1.55 o 
   4   2   2      111.78       96.03      3.21 o 
   5   2   2       38.21       35.49      2.49 o 
   6   2   2      304.90      284.04      7.45 o 
   7   2   2      982.72      973.20     20.89 o 
   8   2   2        1.15        4.52      2.11 o 
   9   2   2      877.69      832.23     21.21 o 
  10   2   2       57.91       58.02      6.92 o 
  11   2   2        5.48        7.83      4.10 o 
  12   2   2       22.92        9.09      9.55 o 
  13   2   2        3.62        2.47      2.59 o 
 -15   3   2      148.29      137.17      9.64 o 
 -14   3   2      111.10       98.99      8.45 o 
 -13   3   2      257.24      272.58     15.59 o 
 -12   3   2      348.25      379.96     11.41 o 
 -11   3   2      249.90      256.06     10.33 o 
 -10   3   2     1168.90     1186.20     41.02 o 
  -9   3   2      214.11      214.75     14.69 o 
  -8   3   2       21.22       13.30      1.75 o 
  -7   3   2      169.03      148.52     11.96 o 
  -6   3   2      299.29      269.45     11.85 o 
  -5   3   2       63.87       69.98      4.88 o 
  -4   3   2      581.82      522.23      8.08 o 
  -3   3   2      286.32      255.17      6.57 o 
  -2   3   2      460.87      424.59      9.71 o 
  -1   3   2       47.94       41.14      2.96 o 
   0   3   2       10.14        6.61      1.41 o 
   1   3   2       42.56       47.98      2.50 o 
   2   3   2      173.93      168.08      5.66 o 
   3   3   2      114.67      126.58      9.41 o 
   4   3   2       14.52        9.62      3.39 o 
   5   3   2      423.93      400.98     21.80 o 
   6   3   2      427.80      425.56     14.02 o 
   7   3   2        4.83        6.37      4.95 o 
   8   3   2       72.54       74.92     10.70 o 
   9   3   2       72.69       81.86     20.18 o 
  10   3   2      180.53      187.33     28.24 o 
  11   3   2        0.27        3.16      2.70 o 
  12   3   2       37.35       17.50     16.24 o 
  13   3   2       13.48       13.01      5.57 o 
 -15   4   2        3.18        5.75      3.71 o 
 -14   4   2        0.13       -1.63      3.07 o 
 -13   4   2       54.16       65.83      7.63 o 
 -12   4   2       17.71       11.27      2.63 o 
 -11   4   2       42.93       51.18      4.99 o 
 -10   4   2      257.18      237.77     15.80 o 
  -9   4   2      876.38      964.67     48.08 o 
  -8   4   2      367.30      387.54     15.01 o 
  -7   4   2        3.77        4.97      2.06 o 
  -6   4   2     2717.19     2834.71     96.83 o 
  -5   4   2       32.48       44.38      4.13 o 
  -4   4   2        1.02        1.85      1.34 o 
  -3   4   2     4664.02     4521.84     51.85 o 
  -2   4   2     1642.32     1663.24     26.49 o 
  -1   4   2       69.53       68.05      2.98 o 
   0   4   2      408.93      399.44      5.89 o 
   1   4   2     1356.50     1278.25     16.34 o 
   2   4   2        3.34        3.04      0.60 o 
   3   4   2      258.73      206.60      6.22 o 
   4   4   2     1501.02     1485.77     22.20 o 
   5   4   2       41.84       53.57     10.65 o 
   6   4   2       46.49       41.43      6.71 o 
   7   4   2       53.48       79.82     11.45 o 
   8   4   2       67.67       68.16      9.41 o 
   9   4   2      186.37      176.88     17.06 o 
  10   4   2      212.82      202.10     11.68 o 
  11   4   2        4.84        0.82      3.48 o 
  12   4   2       45.22       37.06     16.44 o 
  13   4   2       93.33       51.01     26.48 o 
 -15   5   2       35.70       49.52      8.54 o 
 -14   5   2       17.69       26.20      8.34 o 
 -12   5   2        4.94        2.04      3.14 o 
 -11   5   2        1.06        5.16      2.70 o 
 -10   5   2      372.38      374.92     21.11 o 
  -9   5   2      647.83      676.86     20.60 o 
  -8   5   2      280.51      277.96      9.26 o 
  -7   5   2       28.05       31.40      5.39 o 
  -6   5   2      629.00      649.47     16.67 o 
  -5   5   2      310.72      276.95     11.88 o 
  -4   5   2     2312.98     2408.31     30.11 o 
  -3   5   2      174.78      167.58      7.00 o 
  -2   5   2      192.34      179.66      5.58 o 
  -1   5   2     2667.67     2890.40     62.84 o 
   0   5   2       10.96       10.23      1.08 o 
   1   5   2      799.27      798.93     12.89 o 
   2   5   2       71.76       68.30      1.86 o 
   3   5   2       39.45       32.02      1.72 o 
   4   5   2       66.56       74.76      8.93 o 
   5   5   2      326.30      368.88     17.20 o 
   6   5   2       55.57       69.99     11.38 o 
   7   5   2      135.26      139.32     14.66 o 
   8   5   2      130.23      164.65     23.73 o 
   9   5   2        0.00       13.38      7.44 o 
  10   5   2      323.74      307.98     14.98 o 
  11   5   2       31.66        8.20      7.10 o 
  12   5   2       55.93       33.67     14.57 o 
  13   5   2       21.19        5.75      8.20 o 
 -14   6   2        0.19        6.34      3.69 o 
 -13   6   2       40.86       57.81      8.61 o 
 -12   6   2       28.97       19.10      9.25 o 
 -11   6   2      163.81      162.02     10.87 o 
 -10   6   2      111.61      120.81      4.39 o 
  -9   6   2      405.71      407.14     12.18 o 
  -8   6   2      857.36      914.45     23.85 o 
  -7   6   2      134.02      130.35      7.52 o 
  -6   6   2        2.41        5.10      1.41 o 
  -5   6   2      160.22      174.68      9.62 o 
  -4   6   2      393.10      405.42      9.38 o 
  -3   6   2      630.26      713.85     19.66 o 
  -2   6   2     1039.06     1125.51     11.85 o 
  -1   6   2      661.33      676.75      9.05 o 
   0   6   2      562.83      584.52      7.44 o 
   1   6   2      270.84      287.20      7.67 o 
   2   6   2      347.67      357.76      7.85 o 
   3   6   2       37.54       52.21      3.99 o 
   4   6   2       45.89       36.50      2.79 o 
   5   6   2        0.53       -1.17      3.64 o 
   6   6   2       58.13       61.17     10.24 o 
   7   6   2       65.60       72.40     11.59 o 
   8   6   2       74.96       57.58     22.49 o 
   9   6   2      514.43      423.46     25.77 o 
  10   6   2        9.80       14.70      5.24 o 
  11   6   2       23.58       41.66     15.92 o 
  12   6   2       38.92       21.74     16.12 o 
  13   6   2        1.27        0.60      3.64 o 
 -14   7   2       31.47       31.13     10.81 o 
 -13   7   2        7.27       16.83      8.34 o 
 -12   7   2       23.37       25.40     11.52 o 
 -11   7   2      170.54      179.49     29.06 o 
 -10   7   2       20.11       19.86      4.40 o 
  -9   7   2        7.92        5.61      2.03 o 
  -8   7   2      926.25      975.47     32.76 o 
  -7   7   2        0.00       10.38      4.59 o 
  -6   7   2       48.23       48.26      3.84 o 
  -5   7   2      993.28      951.11     15.14 o 
  -4   7   2     1402.60     1434.17     46.67 o 
  -3   7   2     1373.57     1407.81     26.70 o 
  -2   7   2      106.74      117.70      9.05 o 
  -1   7   2        1.16        5.24      1.51 o 
   0   7   2      182.06      210.61     16.47 o 
   1   7   2      457.66      516.65     20.23 o 
   2   7   2       41.02       57.93      4.87 o 
   3   7   2      632.19      653.73     16.57 o 
   4   7   2      509.63      531.57      8.67 o 
   5   7   2      366.74      427.03     46.22 o 
   6   7   2      293.83      294.42     24.14 o 
   7   7   2        3.60        2.98      3.69 o 
   8   7   2      326.96      383.33     26.02 o 
   9   7   2       56.67       59.53     10.05 o 
  10   7   2       68.69       49.52     15.83 o 
  11   7   2      146.71      146.19     32.06 o 
  12   7   2       27.38       25.06      9.64 o 
 -14   8   2       96.58       97.96     11.80 o 
 -13   8   2       50.07       62.46     29.27 o 
 -12   8   2       10.59       14.86      8.20 o 
 -11   8   2        1.29        5.68      3.28 o 
 -10   8   2      464.77      527.27     14.08 o 
  -9   8   2      481.44      479.13     17.74 o 
  -8   8   2        4.59        8.36      2.83 o 
  -7   8   2      146.36      135.61     10.07 o 
  -6   8   2      171.29      181.48     24.22 o 
  -5   8   2      164.05      184.85     12.71 o 
  -4   8   2       34.65       34.05      3.85 o 
  -3   8   2      297.02      310.05     10.41 o 
  -2   8   2      121.77      113.44     12.39 o 
  -1   8   2       67.76       78.22      6.80 o 
   0   8   2      302.46      351.01      9.16 o 
   1   8   2      224.07      218.19     11.92 o 
   2   8   2      150.99      162.78      5.67 o 
   3   8   2      109.79      117.49      3.61 o 
   4   8   2      277.57      272.98      9.48 o 
   5   8   2       38.42       39.05      4.80 o 
   6   8   2       38.88       28.03      6.39 o 
   7   8   2       41.29       51.17      8.02 o 
   8   8   2       42.98       50.66      7.99 o 
   9   8   2       36.69       50.62     12.83 o 
  10   8   2        2.62        5.45      5.15 o 
  11   8   2       36.86       42.92     20.54 o 
  12   8   2        0.93        7.70      2.59 o 
 -13   9   2       23.92       19.24     15.16 o 
 -12   9   2       44.10       26.98     18.25 o 
 -11   9   2        2.11        8.34      7.17 o 
 -10   9   2       47.88       41.67      6.64 o 
  -9   9   2       57.82       56.60      4.75 o 
  -8   9   2      146.81      155.44     15.15 o 
  -7   9   2       32.54       42.75      5.48 o 
  -6   9   2      157.76      183.92     19.25 o 
  -5   9   2       49.40       69.68      7.62 o 
  -4   9   2       38.55       40.23      4.84 o 
  -3   9   2        4.80        7.92      2.27 o 
  -2   9   2      264.86      263.97     18.77 o 
  -1   9   2       15.20       20.06      3.59 o 
   0   9   2      192.11      205.55      8.44 o 
   1   9   2     1224.73     1200.15     63.54 o 
   2   9   2      836.39      761.59     34.31 o 
   3   9   2      823.80      855.92     22.87 o 
   4   9   2      885.56      849.19     44.45 o 
   5   9   2     1084.68     1104.94     37.40 o 
   6   9   2      330.58      329.56     55.27 o 
   7   9   2      870.56      871.81     46.36 o 
   8   9   2      149.09      151.64     26.80 o 
   9   9   2        0.23        0.78      3.50 o 
  10   9   2      220.79      140.70     42.69 o 
  11   9   2      400.02      301.43     52.36 o 
 -12  10   2      192.16      215.82     14.80 o 
 -11  10   2       34.84       22.58      7.90 o 
 -10  10   2       10.74       29.00     12.09 o 
  -9  10   2        6.47       11.60      3.29 o 
  -8  10   2      360.74      347.36     15.39 o 
  -7  10   2      295.76      308.15     13.23 o 
  -6  10   2        7.81       11.87      2.99 o 
  -5  10   2        0.96       11.57      3.59 o 
  -4  10   2      243.48      227.39     10.30 o 
  -3  10   2        2.80       14.04      8.06 o 
  -2  10   2        0.11        0.95      2.30 o 
  -1  10   2      432.82      474.06     14.91 o 
   0  10   2      143.93      115.65     11.60 o 
   1  10   2       71.51       51.40      8.27 o 
   2  10   2      108.42       84.69     15.62 o 
   3  10   2        8.00        5.84      1.51 o 
   4  10   2        0.01        3.70      1.38 o 
   5  10   2       19.24       21.84      4.91 o 
   6  10   2      196.47      177.80     31.42 o 
   7  10   2       99.87      112.75     21.09 o 
   8  10   2       17.91       22.99      4.53 o 
   9  10   2        8.38       10.83      4.92 o 
  10  10   2        3.74        4.97      4.05 o 
  11  10   2       11.78        8.04      6.18 o 
 -12  11   2       11.13        6.18      3.82 o 
 -11  11   2      110.35       85.75     43.72 o 
 -10  11   2       27.11       24.69     12.48 o 
  -9  11   2        8.79        5.20      2.36 o 
  -8  11   2       85.69       76.70     10.08 o 
  -7  11   2      147.28      156.45     14.10 o 
  -6  11   2      101.60      123.22     12.69 o 
  -5  11   2      321.32      306.73     15.74 o 
  -4  11   2      318.94      289.23     33.75 o 
  -3  11   2      795.77      769.19     26.09 o 
  -2  11   2      101.44      101.10     10.48 o 
  -1  11   2      356.51      383.79     15.57 o 
   0  11   2     2168.69     2177.87     91.71 o 
   1  11   2        5.15        7.31      2.81 o 
   2  11   2        4.35       10.98      4.73 o 
   3  11   2      732.58      727.77     51.41 o 
   4  11   2      610.61      646.30     41.05 o 
   5  11   2       62.12       57.49     19.79 o 
   6  11   2       85.85      116.17     18.35 o 
   7  11   2       86.18       72.79     24.69 o 
   8  11   2       63.58       35.13     12.23 o 
   9  11   2       33.82       33.90     12.51 o 
  10  11   2       12.15        8.20      3.09 o 
 -11  12   2        1.87        8.75      4.70 o 
 -10  12   2       12.13       16.95      8.36 o 
  -9  12   2        3.35        8.18      4.92 o 
  -8  12   2       72.59       80.70     18.40 o 
  -7  12   2        8.62        8.12      8.82 o 
  -6  12   2       34.94       37.75      7.35 o 
  -5  12   2        2.72       13.34      3.98 o 
  -4  12   2       28.89       34.57      4.47 o 
  -3  12   2       15.60       13.64      8.96 o 
  -2  12   2      208.26      212.48     15.04 o 
  -1  12   2       48.03       42.28      5.47 o 
   0  12   2      620.99      562.12     29.80 o 
   1  12   2      372.71      374.32     39.63 o 
   2  12   2      986.20      924.72     53.17 o 
   3  12   2      462.69      438.13     13.01 o 
   4  12   2        0.01        1.58      1.47 o 
   5  12   2       60.12       41.95     21.46 o 
   6  12   2      572.96      584.86     69.74 o 
   7  12   2       25.15       15.85      6.76 o 
   8  12   2        0.02        7.76      3.37 o 
   9  12   2       51.56       62.96     14.93 o 
 -10  13   2        6.64       16.24      8.34 o 
  -9  13   2       44.07       31.81     16.95 o 
  -8  13   2       10.46       12.07      5.98 o 
  -7  13   2       16.61       26.97     10.89 o 
  -6  13   2        5.89        8.40      3.24 o 
  -5  13   2       16.27        3.92      2.82 o 
  -4  13   2       22.32       17.37      9.25 o 
  -3  13   2      100.07      103.88     19.10 o 
  -2  13   2       49.50       57.48      8.39 o 
  -1  13   2       21.50       16.74     12.45 o 
   0  13   2       48.90       36.50      6.57 o 
   1  13   2        1.01        4.96      2.69 o 
   2  13   2      152.28      143.18     10.87 o 
   3  13   2       20.84       24.56      6.08 o 
   4  13   2       78.51       78.51      9.13 o 
   5  13   2       15.29        7.79      4.35 o 
   6  13   2      360.02      388.94     20.20 o 
   7  13   2       10.74       13.10      7.31 o 
   8  13   2       10.57       13.63      7.24 o 
  -8  14   2        1.42        9.50      3.57 o 
  -7  14   2        6.46        7.58      2.85 o 
  -6  14   2       24.02       35.94      8.25 o 
  -5  14   2        2.14        5.07      3.65 o 
  -4  14   2      270.35      268.08     20.98 o 
  -3  14   2       16.18       14.64      6.25 o 
  -2  14   2      108.62      117.36     22.14 o 
  -1  14   2       23.83       26.07      5.57 o 
   0  14   2      213.02      212.21     26.54 o 
   1  14   2       19.64       17.44      4.45 o 
   2  14   2      116.17      100.32     32.10 o 
   3  14   2        0.21        5.93      2.50 o 
   4  14   2       21.65       29.02     11.59 o 
   5  14   2       75.67       50.69     25.35 o 
   6  14   2       51.58       47.43     13.79 o 
  -7  15   2        2.27        6.39      4.70 o 
  -6  15   2        5.66        6.96      2.33 o 
  -5  15   2       67.85       40.14     13.42 o 
  -4  15   2      107.63       92.35     14.23 o 
  -3  15   2       11.09        6.77      3.68 o 
  -2  15   2        5.92        5.52      3.50 o 
  -1  15   2      169.84      132.62     24.49 o 
   0  15   2        3.58        6.55      4.46 o 
   1  15   2      108.03       92.80     22.63 o 
   2  15   2        0.07        6.58      4.88 o 
   3  15   2       14.77        8.06      4.44 o 
   4  15   2        0.00        2.24      7.56 o 
   5  15   2       58.52       47.66     18.69 o 
  -4  16   2        4.42        7.24      2.96 o 
  -3  16   2       23.51       14.43     11.13 o 
  -2  16   2       27.87       38.56     10.46 o 
  -1  16   2       59.23       46.64     15.28 o 
   0  16   2       20.03       24.43      7.28 o 
   1  16   2        4.48        7.63      3.46 o 
   2  16   2        2.25        0.70      3.43 o 
 -16   1   3       21.30       20.04      6.48 o 
 -15   1   3        5.18        7.68      4.39 o 
 -14   1   3       22.40       23.84      4.03 o 
 -13   1   3       12.53       14.42      4.63 o 
 -12   1   3        0.44        2.79      2.25 o 
 -11   1   3      271.68      274.12     11.16 o 
 -10   1   3       36.51       32.79      3.64 o 
  -9   1   3      382.88      352.02     13.05 o 
  -8   1   3       19.00       15.00      1.97 o 
  -7   1   3      637.24      662.53     11.25 o 
  -6   1   3      323.76      309.56      5.70 o 
  -5   1   3      762.81      721.32      8.96 o 
  -4   1   3       85.15       96.77      4.35 o 
  -3   1   3       28.22       24.01      1.47 o 
  -2   1   3     1701.19     1516.52     23.50 o 
  -1   1   3        5.55        8.67      1.48 o 
   0   1   3      193.88      190.75      7.17 o 
   1   1   3       40.50       42.70      2.19 o 
   2   1   3     4252.91     4424.67     49.66 o 
   3   1   3        6.77        6.84      1.99 o 
   4   1   3      476.45      440.88      5.18 o 
   5   1   3       98.99      102.69      5.67 o 
   6   1   3      172.89      156.66      7.16 o 
   7   1   3       26.87       29.54      2.60 o 
   8   1   3        2.92        3.17      1.63 o 
   9   1   3      441.97      421.11     21.06 o 
  10   1   3       31.74       38.73      3.73 o 
  11   1   3        3.81        1.97      2.47 o 
 -16   2   3       28.95       37.56      7.90 o 
 -15   2   3        3.63        3.46      3.07 o 
 -14   2   3       23.20       26.38      7.66 o 
 -13   2   3       22.03       30.11      4.42 o 
 -12   2   3       34.31       38.75      6.60 o 
 -11   2   3       69.76       83.42      6.57 o 
 -10   2   3        0.26        1.81      1.27 o 
  -9   2   3      499.87      550.48     27.88 o 
  -8   2   3      156.21      143.28      4.71 o 
  -7   2   3      855.31      806.88     19.15 o 
  -6   2   3      342.25      330.42     18.36 o 
  -5   2   3      222.48      210.90      7.25 o 
  -4   2   3       73.82       73.36      3.99 o 
  -3   2   3       88.58       92.72      3.66 o 
  -2   2   3     4284.89     4206.00     38.61 o 
  -1   2   3     1268.13     1167.11     20.60 o 
   0   2   3      740.04      667.59      9.47 o 
   1   2   3      222.04      244.72     13.09 o 
   2   2   3     1886.73     1933.46     19.75 o 
   3   2   3      246.10      248.58      7.74 o 
   4   2   3      176.55      161.52      2.63 o 
   5   2   3       29.37       19.70      1.62 o 
   6   2   3      171.25      158.86      4.90 o 
   7   2   3      592.60      593.60     25.66 o 
   8   2   3      105.45       99.13      5.92 o 
   9   2   3       34.50       29.86      3.68 o 
  10   2   3       85.46       62.98     21.92 o 
  11   2   3        0.63        0.50      2.29 o 
 -16   3   3        3.61        3.53      3.48 o 
 -15   3   3       18.86       12.64      5.02 o 
 -14   3   3        4.66        5.67      3.53 o 
 -13   3   3        4.36        5.75      3.31 o 
 -12   3   3      102.59      125.09     11.30 o 
 -11   3   3      284.62      273.02     17.80 o 
 -10   3   3      384.65      394.24     23.80 o 
  -9   3   3     1071.49     1092.62     21.83 o 
  -8   3   3       10.95        7.90      3.61 o 
  -7   3   3      171.86      184.20      7.62 o 
  -6   3   3        3.18        2.01      1.17 o 
  -5   3   3     1322.82     1335.66     30.85 o 
  -4   3   3      257.29      260.25      9.13 o 
  -3   3   3     2750.92     2623.99     24.99 o 
  -2   3   3     1451.08     1512.76     12.84 o 
  -1   3   3     2899.09     2967.26     30.17 o 
   0   3   3      189.61      228.18     16.05 o 
   1   3   3      387.17      361.40      6.01 o 
   2   3   3       73.75       94.99      3.15 o 
   3   3   3      219.19      230.05      6.49 o 
   4   3   3     1129.31     1178.36     58.74 o 
   5   3   3      201.13      190.28     10.76 o 
   6   3   3       76.64       75.76     14.89 o 
   7   3   3      481.29      505.20     20.98 o 
   8   3   3      378.97      436.47     22.26 o 
   9   3   3      437.34      450.94     24.09 o 
  10   3   3       21.09       16.90      7.47 o 
  11   3   3       23.38       10.26      7.05 o 
  12   3   3       10.11        7.90      4.12 o 
 -15   4   3      190.44      175.12     11.80 o 
 -14   4   3      306.24      273.24     14.38 o 
 -13   4   3        0.18        5.89      7.32 o 
 -12   4   3       15.38       20.92      2.79 o 
 -11   4   3      732.18      726.13     39.35 o 
 -10   4   3       24.35       21.66      4.95 o 
  -9   4   3       10.90       16.66      2.04 o 
  -8   4   3       50.18       65.01      4.71 o 
  -7   4   3        0.26        1.43      1.12 o 
  -6   4   3      403.04      374.60     29.53 o 
  -5   4   3        1.53        2.82      1.29 o 
  -4   4   3     1562.89     1697.41     42.10 o 
  -3   4   3      451.47      468.28      8.44 o 
  -2   4   3     2411.16     2444.20     25.33 o 
  -1   4   3     5826.16     6088.95     62.63 o 
   0   4   3     1456.70     1460.91     19.20 o 
   1   4   3      627.04      656.36      8.16 o 
   2   4   3      109.90      126.73      2.38 o 
   3   4   3     7153.81     7649.07    286.89 o 
   4   4   3      915.28      898.02     31.58 o 
   5   4   3      234.78      275.76     12.23 o 
   6   4   3       19.38       15.71      4.31 o 
   7   4   3     1035.08     1039.54     48.65 o 
   8   4   3      404.78      412.86     30.44 o 
   9   4   3        1.25        3.53      4.67 o 
  10   4   3       56.23       51.21     12.87 o 
  11   4   3        0.57        2.20      2.57 o 
  12   4   3      140.06      156.61     13.79 o 
 -15   5   3        0.54       -2.43      3.64 o 
 -14   5   3       36.09       55.75      8.34 o 
 -13   5   3        7.48       10.01      3.40 o 
 -12   5   3        4.37        4.63      1.94 o 
 -11   5   3       36.45       39.29      7.91 o 
 -10   5   3       15.74       13.25      2.78 o 
  -9   5   3       38.84       42.17      3.67 o 
  -8   5   3       39.63       40.37      2.59 o 
  -7   5   3      220.71      216.94      8.32 o 
  -6   5   3      405.91      403.51     27.29 o 
  -5   5   3     1158.09     1208.60     28.45 o 
  -4   5   3       95.64       83.10      9.32 o 
  -3   5   3     1237.23     1207.33     18.30 o 
  -2   5   3      603.42      671.81     10.43 o 
  -1   5   3      490.28      499.58      8.30 o 
   0   5   3      161.29      144.55      5.62 o 
   1   5   3     2134.10     2247.16     34.84 o 
   2   5   3        0.06        2.89      0.91 o 
   3   5   3      107.83      123.80      5.94 o 
   4   5   3      133.87      168.45     10.31 o 
   5   5   3     1015.09     1074.37     30.87 o 
   6   5   3       34.00       26.91      6.32 o 
   7   5   3       20.22       35.55      8.98 o 
   8   5   3       42.38       43.04      9.94 o 
   9   5   3        4.61        4.74      3.60 o 
  10   5   3       69.17       63.72     13.19 o 
  11   5   3       14.80        5.29      6.05 o 
  12   5   3       45.14       11.54      9.60 o 
 -15   6   3       22.49       21.41      7.15 o 
 -14   6   3        3.82        9.71      6.30 o 
 -13   6   3      207.42      222.60     24.99 o 
 -12   6   3      353.07      421.13     43.71 o 
 -11   6   3      136.35      119.39     13.42 o 
 -10   6   3      327.83      329.16     17.07 o 
  -9   6   3      718.64      718.51     23.92 o 
  -8   6   3       34.25       33.71      3.23 o 
  -7   6   3       43.36       43.17      3.50 o 
  -6   6   3      466.63      452.13     23.85 o 
  -5   6   3      331.42      306.78     14.28 o 
  -4   6   3      119.44      117.92      7.70 o 
  -3   6   3      117.93      117.24      7.82 o 
  -2   6   3     1046.78     1050.12     25.15 o 
  -1   6   3        0.58        3.12      1.07 o 
   0   6   3      622.29      626.49     14.67 o 
   1   6   3      951.22     1005.42     19.11 o 
   2   6   3      938.20     1007.86     21.77 o 
   3   6   3      232.09      238.21      5.73 o 
   4   6   3       35.06       58.01      8.27 o 
   5   6   3      121.24      108.49      8.66 o 
   6   6   3       50.70       76.47     12.60 o 
   7   6   3       22.27       49.49     10.21 o 
   8   6   3       20.51       29.80      9.02 o 
   9   6   3      199.87      193.72     40.17 o 
  10   6   3      189.06      195.41     27.21 o 
  11   6   3      124.39       66.35     21.78 o 
  12   6   3       63.19       31.61     18.35 o 
 -14   7   3        0.23        7.74      4.12 o 
 -13   7   3       46.27       68.50      9.05 o 
 -12   7   3        0.00        5.52      2.70 o 
 -11   7   3        2.71        5.09      1.62 o 
 -10   7   3        2.74        6.92      2.35 o 
  -9   7   3      322.03      329.41     23.53 o 
  -8   7   3       35.39       32.91      8.69 o 
  -7   7   3       93.42       78.24      4.57 o 
  -6   7   3       33.52       30.17      3.25 o 
  -5   7   3      146.99      136.77     11.40 o 
  -4   7   3       15.10        9.61      2.38 o 
  -3   7   3       50.01       54.16      5.00 o 
  -2   7   3       32.07       27.46      2.89 o 
  -1   7   3      348.74      357.41     22.50 o 
   0   7   3     1237.89     1295.28     26.61 o 
   1   7   3      194.58      191.39     14.25 o 
   2   7   3        2.18        4.75      1.18 o 
   3   7   3      553.26      554.05     16.71 o 
   4   7   3      336.48      345.21     22.50 o 
   5   7   3        0.22       10.90      4.19 o 
   6   7   3       23.82       25.12      6.14 o 
   7   7   3      231.96      236.32     24.05 o 
   8   7   3       80.88       83.25     13.19 o 
   9   7   3       17.90       11.36      4.19 o 
  10   7   3        7.26        0.80      2.15 o 
  11   7   3       92.97       55.75     22.35 o 
  12   7   3        0.31        2.34      3.53 o 
 -13   8   3        2.79        6.07      5.98 o 
 -12   8   3       39.95       26.82     10.83 o 
 -11   8   3        1.67        6.54      2.79 o 
 -10   8   3       46.02       44.68      6.14 o 
  -9   8   3        4.57        4.41      2.84 o 
  -8   8   3      204.44      229.07     18.78 o 
  -7   8   3       48.85       61.25      6.60 o 
  -6   8   3      137.63      141.72     15.72 o 
  -5   8   3      392.65      410.99     15.34 o 
  -4   8   3       11.68        7.85      2.83 o 
  -3   8   3      414.21      480.45     29.80 o 
  -2   8   3     1290.86     1389.79     59.25 o 
  -1   8   3        2.53        4.10      2.96 o 
   0   8   3       32.79       21.38      4.53 o 
   1   8   3      626.55      631.55     33.38 o 
   2   8   3      213.11      201.82     18.07 o 
   3   8   3      230.53      239.19     11.03 o 
   4   8   3      182.40      199.88      8.62 o 
   5   8   3       37.68       32.82      6.73 o 
   6   8   3       43.20       47.41     10.33 o 
   7   8   3      575.04      636.28     71.96 o 
   8   8   3       58.79       93.90     12.78 o 
   9   8   3        0.09       15.78      4.81 o 
  10   8   3      100.51       76.22     20.27 o 
  11   8   3       93.51       56.98     23.87 o 
 -13   9   3       11.32        5.20      4.65 o 
 -12   9   3      203.89      230.75     13.86 o 
 -11   9   3      545.05      587.86     61.11 o 
 -10   9   3      258.97      271.10     21.82 o 
  -9   9   3       39.91       26.15      3.25 o 
  -8   9   3     1428.50     1469.97     48.87 o 
  -7   9   3      277.99      331.15     13.34 o 
  -6   9   3        8.72       14.64      3.46 o 
  -5   9   3      989.84      939.53     25.45 o 
  -4   9   3      654.17      698.41     22.12 o 
  -3   9   3      236.93      225.35     23.19 o 
  -2   9   3      203.51      177.27     10.34 o 
  -1   9   3      413.82      419.18     13.55 o 
   0   9   3     2222.26     2275.81     72.65 o 
   1   9   3      265.97      248.71      7.49 o 
   2   9   3      120.93      109.36      8.39 o 
   3   9   3       35.30       44.69      5.47 o 
   4   9   3      212.25      212.07     11.21 o 
   5   9   3      208.68      249.58     30.74 o 
   6   9   3      257.52      248.46     27.25 o 
   7   9   3      394.16      357.43     53.30 o 
   8   9   3        8.02        8.70      5.79 o 
   9   9   3        0.63        5.57      4.47 o 
  10   9   3       58.50       36.21     19.54 o 
  11   9   3       22.75       14.75      6.71 o 
 -13  10   3        4.45        3.60      1.90 o 
 -12  10   3       39.79       44.62     12.39 o 
 -11  10   3        9.95        4.70      7.03 o 
 -10  10   3       17.90       13.83      4.80 o 
  -9  10   3        1.75        8.52      3.47 o 
  -8  10   3       52.65       37.04      4.33 o 
  -7  10   3      215.98      193.81     16.42 o 
  -6  10   3      147.49      154.66     12.39 o 
  -5  10   3        0.71        4.88      2.23 o 
  -4  10   3      651.82      696.81     27.36 o 
  -3  10   3      736.77      820.10     28.38 o 
  -2  10   3       13.01        9.13      2.78 o 
  -1  10   3      480.03      437.08     17.88 o 
   0  10   3     2557.86     2518.85    108.56 o 
   1  10   3      226.63      237.20     10.41 o 
   2  10   3      646.21      601.49     16.42 o 
   3  10   3      719.12      658.13     22.42 o 
   4  10   3      385.82      341.83     20.89 o 
   5  10   3        0.91        4.32      1.56 o 
   6  10   3      756.53      785.01    239.91 o 
   7  10   3       76.89       52.31     16.24 o 
   8  10   3       44.04       57.19     11.93 o 
   9  10   3       33.55       17.38      9.18 o 
  10  10   3      111.27       92.44     32.68 o 
 -12  11   3       26.95       27.55     12.28 o 
 -11  11   3        1.05        9.02      4.70 o 
 -10  11   3       44.66       56.39     16.10 o 
  -9  11   3       12.82       12.31      3.16 o 
  -8  11   3       10.33       13.70      3.63 o 
  -7  11   3       29.02       38.71      5.07 o 
  -6  11   3      215.57      194.91     10.44 o 
  -5  11   3      243.31      236.34     19.12 o 
  -4  11   3      204.60      194.38     36.24 o 
  -3  11   3      687.83      670.23     24.79 o 
  -2  11   3      576.01      500.29     22.67 o 
  -1  11   3       30.10       32.20      6.54 o 
   0  11   3      883.89      831.44     43.38 o 
   1  11   3        1.68        9.94      3.36 o 
   2  11   3       16.71       21.99      6.41 o 
   3  11   3       21.37       16.05      4.33 o 
   4  11   3      184.30      201.03      9.28 o 
   5  11   3       77.11       72.58     23.20 o 
   6  11   3       86.78       81.42     15.55 o 
   7  11   3        0.91        3.05      2.93 o 
   8  11   3       60.74       48.65     21.64 o 
   9  11   3       17.81       13.95      8.96 o 
 -11  12   3       46.65       52.52     15.23 o 
 -10  12   3        9.38       -0.85      4.99 o 
  -9  12   3        7.69        6.95      3.15 o 
  -8  12   3      120.50      123.16     13.90 o 
  -7  12   3        0.11        5.47      3.63 o 
  -6  12   3       58.69       50.10      6.86 o 
  -5  12   3       44.61       54.55      6.20 o 
  -4  12   3       36.40       35.99      6.01 o 
  -3  12   3        1.77        5.89      3.03 o 
  -2  12   3        0.02        8.10      3.48 o 
  -1  12   3      228.62      198.33     14.78 o 
   0  12   3       24.14       34.11      5.36 o 
   1  12   3      247.70      248.46     12.10 o 
   2  12   3       38.35       26.82      5.09 o 
   3  12   3        0.21        3.79      4.20 o 
   4  12   3       82.00       85.52      8.46 o 
   5  12   3       53.04       48.92     13.40 o 
   6  12   3       62.60       65.87     24.74 o 
   7  12   3       56.05       46.84     19.47 o 
   8  12   3        3.19       10.65      5.22 o 
 -10  13   3        2.83        1.86      3.71 o 
  -9  13   3       11.04        2.13      4.12 o 
  -8  13   3        1.81        2.39      3.21 o 
  -7  13   3        2.51        2.67      3.60 o 
  -6  13   3      118.69      104.63     13.34 o 
  -5  13   3        8.28       13.39      4.35 o 
  -4  13   3       21.75       18.03      5.26 o 
  -3  13   3      126.21      122.87     14.07 o 
  -2  13   3       20.21       26.72      5.11 o 
  -1  13   3      104.76       94.64     10.09 o 
   0  13   3       29.68       32.06      6.06 o 
   1  13   3       64.24       58.98     11.83 o 
   2  13   3       60.10       68.48     17.81 o 
   3  13   3       13.36       17.11      6.29 o 
   4  13   3        0.96        2.43      4.12 o 
   5  13   3      154.90      133.92     44.13 o 
   6  13   3       34.07       24.16     12.92 o 
   7  13   3        3.39        8.02      7.31 o 
  -8  14   3        0.12        3.34      5.24 o 
  -7  14   3       43.70       47.05      5.17 o 
  -6  14   3        2.44        6.25      2.02 o 
  -5  14   3        7.40        8.89      3.01 o 
  -4  14   3       59.05       53.83      7.08 o 
  -3  14   3       20.05       17.85     10.83 o 
  -2  14   3       47.26       50.58      7.16 o 
  -1  14   3       84.67       71.15     10.08 o 
   0  14   3        9.82       15.23      5.47 o 
   1  14   3      111.33      106.94     16.90 o 
   2  14   3        0.36        1.76      2.08 o 
   3  14   3       26.23       31.88     11.66 o 
   4  14   3      108.39      107.67     37.84 o 
   5  14   3        3.25       16.22      6.85 o 
   6  14   3       16.89       14.84     10.01 o 
  -7  15   3        1.58       11.89      5.89 o 
  -6  15   3       48.20       56.53      8.11 o 
  -5  15   3       17.01       12.09      6.37 o 
  -4  15   3       17.16        9.25      6.23 o 
  -3  15   3        2.69        7.86      4.00 o 
  -2  15   3       14.68       16.81      4.10 o 
  -1  15   3        9.61        9.83      3.76 o 
   0  15   3       33.13       23.69      6.31 o 
   1  15   3      110.59      113.20     10.51 o 
   2  15   3        5.56        3.35      2.56 o 
   3  15   3       40.18       13.28     11.36 o 
   4  15   3       76.00       57.90     17.77 o 
  -3  16   3        0.03        6.18      5.46 o 
  -2  16   3        1.27        7.64      4.08 o 
  -1  16   3       15.10       10.28      4.16 o 
   0  16   3       24.44       16.51      7.49 o 
   1  16   3       13.16       12.40      3.94 o 
 -16   0   4        7.79       15.16      6.71 o 
 -15   0   4      113.89      103.91      8.61 o 
 -14   0   4        4.39        8.41      4.81 o 
 -13   0   4      195.06      189.25     10.88 o 
 -12   0   4      320.86      288.44     16.56 o 
 -11   0   4      135.09      130.94     13.65 o 
 -10   0   4      624.86      650.82     25.31 o 
  -9   0   4      625.95      635.68     19.65 o 
  -8   0   4      423.40      458.78     19.28 o 
  -7   0   4       14.65       20.64      3.23 o 
  -6   0   4       53.96       68.54      3.28 o 
  -5   0   4     1035.84      948.10     30.15 o 
  -4   0   4        0.09        4.16      1.71 o 
  -3   0   4      351.26      338.37      8.21 o 
  -2   0   4     5695.61     5453.25     55.76 o 
  -1   0   4      178.15      139.05     12.07 o 
   0   0   4        4.28        5.33      1.76 o 
   1   0   4       40.21       26.43      2.63 o 
   2   0   4      747.60      793.91     13.75 o 
   3   0   4        9.30       19.17      2.54 o 
   4   0   4     1017.68     1068.38     33.22 o 
   5   0   4      180.00      195.38      5.46 o 
   6   0   4     2051.01     2134.11     92.31 o 
   7   0   4      297.19      275.65     10.98 o 
   9   0   4       20.05       36.16      8.52 o 
  10   0   4        5.33        1.92      2.40 o 
 -16   1   4       25.18        9.21      2.82 o 
 -15   1   4      128.94      116.07      6.01 o 
 -14   1   4        2.14        4.20      3.49 o 
 -13   1   4       16.87       15.68      5.84 o 
 -12   1   4      126.39      121.24      5.74 o 
 -11   1   4       90.58       90.68      7.03 o 
 -10   1   4        9.74        8.48      3.02 o 
  -9   1   4       11.02       13.24      2.84 o 
  -8   1   4       47.65       37.38      4.19 o 
  -7   1   4      300.13      307.98      6.47 o 
  -6   1   4       16.42       17.81      1.32 o 
  -5   1   4      290.85      307.15      5.91 o 
  -4   1   4      536.37      478.23     15.15 o 
  -3   1   4       48.22       50.34      3.14 o 
  -2   1   4      116.75      109.14      4.13 o 
  -1   1   4      120.20       99.28      3.85 o 
   0   1   4     2598.41     2553.32     41.75 o 
   1   1   4     1458.01     1425.49     25.95 o 
   2   1   4     1766.81     1834.20     19.19 o 
   3   1   4     1144.41     1215.48     29.31 o 
   4   1   4        0.00        2.89      1.22 o 
   5   1   4      792.96      867.72     14.44 o 
   6   1   4      341.81      360.59      7.04 o 
   7   1   4      384.84      375.69     10.04 o 
   8   1   4       41.01       33.76      5.05 o 
   9   1   4        8.33        7.23      2.67 o 
  10   1   4        2.11        5.06      3.46 o 
 -16   2   4        1.13        2.75      3.23 o 
 -15   2   4       15.14       21.94      4.14 o 
 -14   2   4        0.89        8.04      3.13 o 
 -13   2   4       65.10       50.52     11.88 o 
 -12   2   4       37.42       38.55     14.96 o 
 -11   2   4        0.05        9.07      3.48 o 
 -10   2   4        1.56        8.85      2.49 o 
  -9   2   4      336.61      328.15      9.30 o 
  -8   2   4       12.03       15.60      2.24 o 
  -7   2   4       36.28       32.52      6.55 o 
  -6   2   4      161.67      170.44      8.04 o 
  -5   2   4       67.81       76.69      3.64 o 
  -4   2   4      613.14      645.21     14.17 o 
  -3   2   4     6063.19     5816.80     97.29 o 
  -2   2   4      351.11      304.08      7.96 o 
  -1   2   4     4692.76     4734.25     88.09 o 
   0   2   4        3.53        3.56      1.80 o 
   1   2   4      121.38       86.31      3.08 o 
   2   2   4       93.26      105.35      2.65 o 
   3   2   4      899.61      957.84     15.42 o 
   4   2   4       64.38       45.54      3.06 o 
   5   2   4      101.60       86.21      5.00 o 
   6   2   4      696.59      709.97     12.32 o 
   7   2   4      160.10      144.18      6.01 o 
   8   2   4        7.06        8.42      1.34 o 
   9   2   4       57.90       31.10     12.71 o 
  10   2   4      123.41      118.25     21.76 o 
  11   2   4        4.73        4.53      2.31 o 
 -16   3   4        4.44        8.06      3.71 o 
 -15   3   4        2.27        6.70      3.30 o 
 -14   3   4        6.20        9.18      3.05 o 
 -13   3   4      180.70      241.08     10.21 o 
 -12   3   4       66.35       77.01      6.83 o 
 -11   3   4       49.59       68.17      7.89 o 
 -10   3   4      288.47      296.75     10.50 o 
  -9   3   4      793.50      847.92     22.20 o 
  -8   3   4       58.67       45.13      3.83 o 
  -7   3   4       72.39       58.41      7.10 o 
  -6   3   4      351.41      349.37     10.78 o 
  -5   3   4      780.94      734.58     21.85 o 
  -4   3   4      510.21      473.23     10.78 o 
  -3   3   4      124.07      138.01      7.49 o 
  -2   3   4      849.19      802.99     18.42 o 
  -1   3   4     2280.38     2302.09     80.62 o 
   0   3   4     1309.52     1348.18     17.45 o 
   1   3   4      240.42      210.12      8.87 o 
   2   3   4     1041.02     1087.55     17.92 o 
   3   3   4       52.30       66.98      3.11 o 
   4   3   4       37.12       37.48      3.14 o 
   5   3   4      407.31      383.08     14.02 o 
   6   3   4      295.68      295.70     13.74 o 
   7   3   4       43.76       47.25     16.40 o 
   8   3   4       29.51       32.18      8.89 o 
   9   3   4      175.51      173.70     17.50 o 
  10   3   4       14.95       10.56      4.90 o 
  11   3   4        0.31        5.43      2.08 o 
 -16   4   4       83.88       72.95     10.51 o 
 -15   4   4        7.88        7.58      3.89 o 
 -14   4   4       24.36       35.27     12.79 o 
 -13   4   4       52.86       69.26      8.21 o 
 -12   4   4        7.36        7.17      2.67 o 
 -11   4   4       18.49       19.39      3.61 o 
 -10   4   4      439.73      463.33     17.08 o 
  -9   4   4      253.25      265.53     20.88 o 
  -8   4   4       16.69       15.99      2.73 o 
  -7   4   4       30.96       31.85      2.91 o 
  -6   4   4      509.17      511.44     13.57 o 
  -5   4   4       47.53       58.47      3.21 o 
  -4   4   4      365.54      377.10     12.15 o 
  -3   4   4     2854.47     2989.02     33.19 o 
  -2   4   4      352.34      368.07      7.56 o 
  -1   4   4       44.65       33.87      4.72 o 
   0   4   4      364.13      349.35      5.97 o 
   1   4   4     2258.10     2199.47     29.20 o 
   2   4   4        9.44        6.84      1.31 o 
   3   4   4       35.41       33.94      2.85 o 
   4   4   4       53.62       45.97      5.86 o 
   5   4   4      117.96      103.57      7.37 o 
   6   4   4      232.14      228.16     12.44 o 
   7   4   4       53.41       75.49     18.39 o 
   8   4   4      364.30      377.19     40.77 o 
   9   4   4       12.36        5.84      4.67 o 
  10   4   4       31.71       30.28     10.49 o 
  11   4   4       52.24       39.37     15.62 o 
  12   4   4       46.14       14.98     14.18 o 
 -15   5   4       74.05       72.28      8.93 o 
 -14   5   4        3.63        8.15      2.52 o 
 -13   5   4       48.31       51.53      8.89 o 
 -12   5   4        0.02        7.61     10.23 o 
 -11   5   4       11.72        7.05      2.91 o 
 -10   5   4       15.35        9.12      2.93 o 
  -9   5   4      629.77      703.69     19.68 o 
  -8   5   4      201.30      182.27     11.23 o 
  -7   5   4        5.65        6.58      1.77 o 
  -6   5   4       32.87       28.87      5.32 o 
  -5   5   4       56.41       75.22      5.24 o 
  -4   5   4     3125.76     3251.10     76.19 o 
  -3   5   4      213.06      228.49      5.20 o 
   0   5   4        3.77        8.37      1.21 o 
   1   5   4       35.43       29.70      2.44 o 
   2   5   4       58.17       64.84      5.45 o 
   3   5   4       36.75       42.36      3.20 o 
   4   5   4       20.23       21.99      4.51 o 
   5   5   4       84.97      107.83     12.30 o 
   6   5   4      574.63      610.81     30.99 o 
   7   5   4       57.57       44.41      8.59 o 
   8   5   4      332.87      317.49     49.08 o 
   9   5   4      362.75      358.23     18.87 o 
  10   5   4        0.15       17.50      4.92 o 
  11   5   4       68.29       33.53     12.28 o 
  12   5   4       12.51        6.21      4.10 o 
 -15   6   4        3.07        3.07      3.60 o 
 -14   6   4       63.11       98.42     12.05 o 
 -13   6   4       11.08       12.48      3.29 o 
 -12   6   4       35.56       42.45      5.72 o 
 -11   6   4       46.53       53.34      6.80 o 
 -10   6   4     1213.80     1388.21     43.28 o 
  -9   6   4        0.32       -0.14      1.70 o 
  -8   6   4      147.64      134.85     13.38 o 
  -7   6   4     1029.29     1096.70     27.77 o 
  -6   6   4      270.88      285.04     22.27 o 
  -5   6   4       55.62       53.64      4.88 o 
  -4   6   4     1911.27     1973.37     63.14 o 
  -3   6   4      232.35      252.11      7.11 o 
  -2   6   4     1380.54     1295.03     47.10 o 
  -1   6   4       83.85      104.92     11.81 o 
   0   6   4      527.08      497.60     17.70 o 
   1   6   4      603.16      654.40     14.23 o 
   2   6   4       52.75       58.20      4.45 o 
   3   6   4      302.14      317.67     11.85 o 
   4   6   4      416.99      418.88     18.85 o 
   5   6   4      537.09      581.29     30.30 o 
   6   6   4       31.01       36.10      7.79 o 
   7   6   4       28.31       30.55     10.15 o 
   8   6   4      123.32      119.49     28.35 o 
   9   6   4        9.93       14.77      5.31 o 
  10   6   4        8.89       11.29      3.78 o 
  11   6   4        7.19        9.55      4.81 o 
 -15   7   4        2.80        4.28      4.56 o 
 -14   7   4      115.95      115.13     13.28 o 
 -13   7   4       16.41        2.36      3.57 o 
 -12   7   4       67.95       80.62      6.48 o 
 -11   7   4        0.50       10.64      2.98 o 
 -10   7   4       15.04       12.60      3.26 o 
  -9   7   4      169.37      169.03     14.55 o 
  -8   7   4      768.87      781.99     83.84 o 
  -7   7   4       17.78       17.66      3.42 o 
  -6   7   4      243.79      266.30     10.84 o 
  -5   7   4       13.05       18.61      3.25 o 
  -4   7   4      290.47      325.33     11.22 o 
  -3   7   4      142.23      159.48     17.62 o 
  -2   7   4       70.05       59.48     10.19 o 
  -1   7   4      100.15      100.60      8.61 o 
   0   7   4       11.16       10.08      2.49 o 
   1   7   4        0.06        7.01      1.42 o 
   2   7   4       79.09       73.41      2.52 o 
   3   7   4      123.08      116.29     13.60 o 
   4   7   4       35.05       46.10      8.04 o 
   5   7   4      314.15      341.99     19.72 o 
   6   7   4        8.52        9.48      6.39 o 
   7   7   4       10.65       15.53      4.51 o 
   8   7   4      229.81      249.46     22.61 o 
   9   7   4        6.45        8.47      3.99 o 
  10   7   4       19.90       21.09      7.10 o 
  11   7   4        0.02        1.26      4.97 o 
 -14   8   4       22.22       25.10      9.09 o 
 -13   8   4       49.13       50.87      7.60 o 
 -12   8   4      655.11      690.03     50.39 o 
 -11   8   4      129.97      125.51     15.84 o 
 -10   8   4       33.94       23.76      3.09 o 
  -9   8   4       45.61       38.95      5.55 o 
  -8   8   4       50.34       34.42      7.35 o 
  -7   8   4      350.81      379.35     15.12 o 
  -6   8   4       58.61       58.48     29.13 o 
  -5   8   4      219.34      201.24     14.57 o 
  -4   8   4      667.73      658.16     18.92 o 
  -3   8   4      130.14      117.46      6.28 o 
  -2   8   4      578.02      589.46     32.01 o 
  -1   8   4      594.43      559.55     16.96 o 
   0   8   4      324.91      322.66      8.44 o 
   1   8   4       50.40       43.82      9.55 o 
   2   8   4       67.81       49.87      4.83 o 
   3   8   4       26.44       23.38      5.34 o 
   4   8   4      187.49      169.89      8.75 o 
   5   8   4       13.65       15.28      5.27 o 
   6   8   4       53.70       39.42      6.96 o 
   7   8   4        8.28       10.08      5.24 o 
   8   8   4        1.81        6.96      3.57 o 
   9   8   4       77.78       77.64     15.14 o 
  10   8   4        5.93       -0.27      3.21 o 
 -14   9   4        0.35        7.28      4.70 o 
 -13   9   4       17.82       22.28      8.61 o 
 -12   9   4        3.00        5.79      4.79 o 
 -11   9   4      115.13      116.94     10.52 o 
 -10   9   4        0.14        6.17      2.93 o 
  -9   9   4       99.51      103.25      7.76 o 
  -8   9   4      111.24      101.99      9.96 o 
  -7   9   4      404.45      435.64     45.22 o 
  -6   9   4        8.82        6.41      3.94 o 
  -5   9   4      209.15      177.45     11.29 o 
  -4   9   4      137.43      123.07      8.71 o 
  -3   9   4       30.46       33.99      4.87 o 
  -2   9   4       53.54       56.82      7.35 o 
  -1   9   4       47.57       55.09      9.26 o 
   0   9   4      333.40      277.32     19.30 o 
   1   9   4      157.64      145.76     13.12 o 
   2   9   4       27.84       25.48      5.67 o 
   3   9   4      318.70      309.32     33.42 o 
   4   9   4        7.42        6.26      1.09 o 
   5   9   4      209.93      210.73     15.48 o 
   6   9   4        5.70       10.05      4.79 o 
   7   9   4        7.51        9.55      7.08 o 
   8   9   4       12.88       31.63      9.21 o 
   9   9   4       13.34       12.46      6.05 o 
  10   9   4        3.44        5.61      2.29 o 
 -13  10   4      177.73      206.06     20.02 o 
 -12  10   4       20.70       19.42      8.02 o 
 -11  10   4       12.26        8.22      4.11 o 
 -10  10   4       67.04       65.95     19.83 o 
  -9  10   4      307.29      282.30     42.60 o 
  -8  10   4       69.87       74.12      7.90 o 
  -7  10   4       33.10       33.50      6.07 o 
  -6  10   4      536.80      524.53     19.93 o 
  -5  10   4      449.62      469.23     17.66 o 
  -4  10   4       55.42       64.99     14.51 o 
  -3  10   4      408.57      439.36     16.87 o 
  -2  10   4      248.46      219.00     10.28 o 
  -1  10   4      492.41      475.53     18.37 o 
   0  10   4       10.66       10.52      3.59 o 
   1  10   4       77.30       89.69      9.08 o 
   2  10   4      126.27      110.13     12.83 o 
   3  10   4      193.33      205.30      9.13 o 
   4  10   4       68.14       55.06      3.43 o 
   5  10   4        0.00        5.68      7.15 o 
   6  10   4        0.18        9.55      4.05 o 
   7  10   4      193.61      132.93     25.26 o 
   8  10   4        3.88        9.96      4.95 o 
   9  10   4       32.18       28.51     11.25 o 
 -12  11   4        5.20        8.13      5.34 o 
 -11  11   4       18.52       21.92      9.09 o 
 -10  11   4       11.02       10.16      3.94 o 
  -9  11   4        0.42        5.26      4.47 o 
  -8  11   4       19.74       15.07      3.47 o 
  -7  11   4      134.68       99.29      8.38 o 
  -6  11   4       61.24       44.57      6.16 o 
  -5  11   4       77.36       70.32      9.13 o 
  -4  11   4      226.29      209.92     13.10 o 
  -3  11   4       25.03       30.58     11.31 o 
  -2  11   4       82.85       88.93      9.15 o 
  -1  11   4      375.38      363.56     14.75 o 
   0  11   4       29.75       46.99     19.43 o 
   1  11   4      153.36      163.57     26.66 o 
   2  11   4      502.36      520.93     19.56 o 
   3  11   4      126.96      129.95     17.99 o 
   4  11   4        0.66       13.44      6.12 o 
   5  11   4       10.47       12.87      7.90 o 
   6  11   4      149.84      116.07     26.54 o 
   7  11   4       31.80       23.64      9.80 o 
   8  11   4        6.13       15.87      7.37 o 
 -11  12   4       54.71       32.71     13.15 o 
 -10  12   4       63.31       51.12     23.11 o 
  -9  12   4        2.91        5.00      5.54 o 
  -8  12   4       50.68       74.93     16.43 o 
  -7  12   4      311.15      355.25     13.77 o 
  -6  12   4        1.95        3.81      4.00 o 
  -5  12   4        0.67       16.52      4.18 o 
  -4  12   4      317.07      310.03     11.69 o 
  -3  12   4       33.58       21.76      4.63 o 
  -2  12   4      183.43      173.29      8.39 o 
  -1  12   4        0.00        2.05      2.19 o 
   0  12   4      236.16      215.85     10.85 o 
   1  12   4       12.75       18.68      5.08 o 
   2  12   4        2.89        4.22      4.53 o 
   3  12   4       12.23       11.29      3.85 o 
   4  12   4       70.08       73.11     15.32 o 
   5  12   4      238.31      230.02     51.44 o 
   6  12   4        2.21        2.70      5.27 o 
   7  12   4       49.33       61.95     27.87 o 
 -10  13   4      134.39       84.10     34.81 o 
  -9  13   4        0.83        2.49      2.50 o 
  -8  13   4       72.78       67.07      8.11 o 
  -7  13   4       94.99       87.17      9.81 o 
  -6  13   4       37.47       32.92      6.45 o 
  -5  13   4        1.80        3.09      2.68 o 
  -4  13   4       32.35       33.55     16.51 o 
  -3  13   4       53.02       41.34      8.88 o 
  -2  13   4      158.34      120.49     25.39 o 
  -1  13   4        3.03        7.71      3.62 o 
   0  13   4      302.96      273.84     12.23 o 
   1  13   4        6.92       10.60      3.63 o 
   2  13   4       42.95       42.41      8.51 o 
   3  13   4       16.28       24.53      8.38 o 
   4  13   4       87.54       60.44     14.82 o 
   5  13   4       16.58        8.75      6.60 o 
   6  13   4       44.56       62.23     17.50 o 
  -8  14   4        6.12        9.33      3.59 o 
  -7  14   4        0.01        5.47      3.96 o 
  -6  14   4       46.99       39.10      8.27 o 
  -5  14   4       44.12       42.62      8.06 o 
  -4  14   4      132.91      184.48     45.54 o 
  -3  14   4        1.81        6.30      5.73 o 
  -2  14   4       57.94       42.64      7.61 o 
  -1  14   4        0.34        0.33      5.42 o 
   0  14   4      111.27       72.23      9.39 o 
   1  14   4        0.12        2.33      2.33 o 
   2  14   4       30.99       18.06      6.00 o 
   3  14   4        0.81        8.77      5.41 o 
   4  14   4        0.06       -5.04      5.13 o 
   5  14   4        0.09        5.89      5.77 o 
  -6  15   4        3.94        7.60      2.77 o 
  -5  15   4       21.46       23.60      6.63 o 
  -4  15   4       49.99       37.55     10.11 o 
  -3  15   4        0.03        8.06      2.27 o 
  -2  15   4        8.16        3.07      2.78 o 
  -1  15   4        1.71        6.49      3.62 o 
   0  15   4        0.14        0.28      1.67 o 
   1  15   4       18.45       12.08      5.41 o 
   2  15   4        1.88        6.83      3.76 o 
   3  15   4        0.74        6.48      5.18 o 
 -16   1   5       19.31       21.65      5.71 o 
 -15   1   5       15.23       14.33      3.45 o 
 -14   1   5        3.36        5.31     12.68 o 
 -13   1   5        7.71       16.80      3.67 o 
 -12   1   5       24.91       18.09      7.52 o 
 -11   1   5      131.11      125.13      9.15 o 
 -10   1   5       50.23       43.36      5.60 o 
  -9   1   5       11.90        9.18      2.65 o 
  -8   1   5       71.21       78.66      7.61 o 
  -7   1   5      169.62      162.65     10.35 o 
  -6   1   5      607.92      562.72     21.79 o 
  -5   1   5       60.98       59.03      2.22 o 
  -4   1   5     1546.37     1537.56     17.17 o 
  -3   1   5      600.90      541.75      7.52 o 
  -2   1   5     1220.25     1133.57     28.34 o 
  -1   1   5      200.31      213.82     14.45 o 
   0   1   5     1814.42     1936.86     20.57 o 
   1   1   5       34.76       38.00      2.79 o 
   2   1   5       63.72       65.63      4.35 o 
   3   1   5      506.78      521.72     14.45 o 
   4   1   5       28.34       28.67      3.15 o 
   5   1   5       56.27       47.03      3.98 o 
   6   1   5      148.09      159.90      6.49 o 
   7   1   5        4.38        1.78      2.28 o 
   8   1   5        6.90        3.70      2.52 o 
   9   1   5        2.04        3.05      1.97 o 
 -16   2   5      203.87      215.42      8.83 o 
 -15   2   5       28.38       34.45      7.76 o 
 -14   2   5        3.07        2.74      2.23 o 
 -13   2   5       75.04       95.13      6.70 o 
 -12   2   5      420.50      438.99     16.74 o 
 -11   2   5      159.97      147.34      9.14 o 
 -10   2   5       13.96       19.30      3.26 o 
  -9   2   5      753.11      765.14     16.64 o 
  -8   2   5      375.96      362.23     11.50 o 
  -7   2   5      321.82      277.95     10.83 o 
  -6   2   5        9.73       10.20      2.11 o 
  -5   2   5     1188.36     1066.71     24.74 o 
  -4   2   5        0.69        3.57      1.51 o 
  -3   2   5      200.48      207.68      7.29 o 
  -2   2   5      684.33      676.68     15.03 o 
  -1   2   5      964.40      957.70     17.33 o 
   0   2   5       52.43       59.85      2.69 o 
   1   2   5      451.80      484.44      7.56 o 
   2   2   5     2549.11     2525.61     49.64 o 
   3   2   5        1.15        2.89      1.75 o 
   4   2   5      318.27      320.76     10.23 o 
   5   2   5      111.37      129.24      7.95 o 
   6   2   5      128.50      139.30     13.42 o 
   7   2   5      245.75      264.09      9.76 o 
   8   2   5        7.35        4.65      4.17 o 
   9   2   5      151.43      156.61      9.94 o 
  10   2   5        0.75        2.29      2.04 o 
 -16   3   5        7.09       13.88      7.28 o 
 -15   3   5        1.08        0.27      2.10 o 
 -14   3   5        0.00        6.16      2.79 o 
 -13   3   5        0.46        0.92      2.91 o 
 -12   3   5        3.95        4.63      5.85 o 
 -11   3   5       34.24       34.42      5.25 o 
 -10   3   5      141.39      154.42     31.98 o 
  -9   3   5       61.50       60.11      4.24 o 
  -8   3   5     1829.15     1939.41     50.91 o 
  -7   3   5        1.12        8.13      2.48 o 
  -6   3   5     1876.71     1681.32    152.74 o 
  -5   3   5      177.45      191.35      4.08 o 
  -4   3   5      832.07      741.30     10.41 o 
  -3   3   5     2565.17     2589.58     41.27 o 
  -2   3   5     1346.43     1424.27     48.72 o 
  -1   3   5        7.57        8.62      1.21 o 
   0   3   5      394.68      361.48      7.55 o 
   1   3   5     4489.57     4809.99     83.50 o 
   2   3   5      182.99      205.06      8.59 o 
   3   3   5        0.54        3.32      0.84 o 
   4   3   5      312.16      317.79     16.36 o 
   5   3   5       45.67       59.50      3.78 o 
   6   3   5      143.14      162.22     10.79 o 
   7   3   5      106.84      126.49     23.09 o 
   8   3   5        0.70        3.60      3.73 o 
   9   3   5        1.42        7.54      3.60 o 
  10   3   5       64.41       60.14     13.97 o 
 -16   4   5        0.01        4.67      4.24 o 
 -15   4   5        1.89        3.20      3.18 o 
 -14   4   5        0.00        7.37      3.19 o 
 -13   4   5       12.23       20.16      4.23 o 
 -12   4   5      308.81      339.24     16.60 o 
 -11   4   5      215.42      240.54     14.38 o 
 -10   4   5      651.17      684.33     24.06 o 
  -9   4   5       33.27       43.59      3.97 o 
  -8   4   5       15.88       12.92      2.47 o 
  -7   4   5       68.40       79.90      7.74 o 
  -6   4   5      731.15      738.72     41.52 o 
  -5   4   5        0.25        3.22      1.71 o 
  -4   4   5      460.29      489.08     18.14 o 
  -3   4   5      961.14      904.08     34.45 o 
  -1   4   5     1046.93     1049.35     29.72 o 
   0   4   5       90.48      106.26      5.54 o 
   1   4   5      688.14      681.81     17.87 o 
   2   4   5      132.12      141.08      5.74 o 
   3   4   5       57.25       60.70      3.64 o 
   4   4   5       88.63       95.11      3.34 o 
   5   4   5        5.11        9.60      3.34 o 
   6   4   5      186.30      186.18     18.71 o 
   7   4   5       33.27       37.72      9.46 o 
   8   4   5      134.58      107.99     29.89 o 
   9   4   5        0.69       -2.06      2.43 o 
  10   4   5       42.68       38.50     17.50 o 
  11   4   5        4.27        5.73      3.57 o 
 -16   5   5       34.46       48.42      8.96 o 
 -15   5   5       14.00        9.44      4.67 o 
 -14   5   5       60.72       52.96      5.82 o 
 -13   5   5      297.77      312.43     11.88 o 
 -12   5   5       58.93       53.59      9.25 o 
 -11   5   5      181.42      175.10      7.48 o 
 -10   5   5       16.82       16.24      3.29 o 
  -9   5   5      373.36      378.05     12.45 o 
  -8   5   5      663.45      659.27     33.64 o 
  -7   5   5       29.81       25.65      4.63 o 
  -6   5   5      282.76      263.68      9.52 o 
  -5   5   5      159.08      151.81      9.95 o 
  -4   5   5     4188.83     4516.69     97.53 o 
  -3   5   5       40.83       56.41      4.43 o 
  -2   5   5     2096.22     2152.54     60.97 o 
  -1   5   5      875.67      867.89     17.05 o 
   0   5   5      173.51      194.52      8.12 o 
   1   5   5      707.96      783.51     20.73 o 
   2   5   5       14.45       11.85      3.34 o 
   3   5   5       61.40       67.28      2.34 o 
   4   5   5       76.52       97.91     12.21 o 
   5   5   5       21.72       36.21      6.78 o 
   6   5   5      105.70      113.92      9.23 o 
   7   5   5       32.48       23.89     11.20 o 
   8   5   5       19.72       11.41      5.47 o 
   9   5   5       26.62       24.37      7.19 o 
  10   5   5      235.07      249.92     19.40 o 
  11   5   5       16.93       14.52      6.07 o 
 -15   6   5       67.62       54.69      8.61 o 
 -14   6   5        0.26        4.33      3.50 o 
 -13   6   5        4.65        7.57      3.06 o 
 -12   6   5       18.55       21.41      4.03 o 
 -11   6   5        2.62        9.05      5.13 o 
 -10   6   5       25.96       25.83      4.50 o 
  -9   6   5       52.31       57.86      5.28 o 
  -8   6   5      556.82      585.54     17.58 o 
  -7   6   5      271.92      269.75     10.06 o 
  -6   6   5        8.69       13.68      5.21 o 
  -5   6   5      800.55      827.46     22.75 o 
  -4   6   5       82.52       87.00     16.52 o 
  -3   6   5       14.09       18.92      4.67 o 
  -2   6   5      113.23      117.14     12.72 o 
  -1   6   5       92.98       86.83      7.14 o 
   0   6   5      359.14      360.75     11.26 o 
   1   6   5      381.12      346.55      7.89 o 
   2   6   5      163.08      165.20     10.51 o 
   3   6   5      135.02      115.18      7.02 o 
   4   6   5      878.92      880.06     43.06 o 
   5   6   5       26.72       43.08      8.89 o 
   6   6   5        0.58        2.13      3.80 o 
   7   6   5      295.62      343.11     17.80 o 
   8   6   5       10.23       15.64      4.60 o 
   9   6   5        9.79        5.36      2.84 o 
  10   6   5      156.26      114.26     36.69 o 
 -15   7   5        5.52        3.05      4.42 o 
 -14   7   5       93.55       70.31     10.67 o 
 -13   7   5       37.54       51.24      9.61 o 
 -12   7   5       43.79       43.01      7.71 o 
 -11   7   5      346.36      371.93     12.28 o 
 -10   7   5        5.04        6.32      4.51 o 
  -9   7   5      264.74      281.96     26.04 o 
  -8   7   5      153.80      157.86      8.30 o 
  -7   7   5       16.74       15.54      3.17 o 
  -6   7   5       14.39       16.06      3.84 o 
  -5   7   5       18.99       26.87      9.38 o 
  -4   7   5      475.04      537.55     37.53 o 
  -3   7   5       23.46       28.49      3.21 o 
  -2   7   5        0.78        8.01      2.39 o 
  -1   7   5      835.48      811.17     13.57 o 
   0   7   5      272.16      280.23     16.66 o 
   1   7   5       44.69       40.17      2.94 o 
   2   7   5       44.91       45.67      5.65 o 
   3   7   5       54.38       51.68      4.23 o 
   4   7   5      118.58      118.75     13.35 o 
   5   7   5       20.24       22.01      6.05 o 
   6   7   5        0.29        6.99      4.01 o 
   7   7   5      141.02      120.38     30.92 o 
   8   7   5        1.04        8.93      3.28 o 
   9   7   5       21.03       27.96      7.58 o 
  10   7   5        3.33       13.26      5.95 o 
 -14   8   5        8.48        5.54      4.83 o 
 -13   8   5      244.47      208.53     10.28 o 
 -12   8   5      218.19      236.01     18.40 o 
 -11   8   5      169.37      178.69      8.66 o 
 -10   8   5       79.89       89.18     12.14 o 
  -9   8   5      123.58      131.93      8.14 o 
  -8   8   5      393.22      359.31     14.34 o 
  -7   8   5        2.63        1.55      3.91 o 
  -6   8   5       87.22       92.44     10.01 o 
  -5   8   5      389.49      373.84     12.60 o 
  -4   8   5      154.54      138.31     11.55 o 
  -3   8   5      191.37      186.19      7.82 o 
  -2   8   5      183.63      162.96     10.67 o 
  -1   8   5      742.32      775.61     21.11 o 
   0   8   5      142.54      142.15      7.92 o 
   1   8   5      157.90      159.73      5.31 o 
   2   8   5      769.82      778.69     42.38 o 
   3   8   5       94.25      113.31      6.34 o 
   4   8   5        6.91       13.24      5.20 o 
   5   8   5      784.05      790.21     41.68 o 
   6   8   5       99.11       94.09      8.91 o 
   7   8   5      192.48      172.30     25.08 o 
   8   8   5      103.70       71.32     21.16 o 
   9   8   5      152.38       90.26     31.40 o 
  10   8   5        8.61        5.06      3.60 o 
 -14   9   5       11.61       14.86      6.39 o 
 -13   9   5       61.45       58.17      8.63 o 
 -12   9   5       78.15       75.19     14.13 o 
 -11   9   5        3.57        7.85      3.18 o 
 -10   9   5       50.03       70.10     10.33 o 
  -9   9   5      619.06      658.23     24.94 o 
  -8   9   5       34.05       33.62      7.42 o 
  -7   9   5       15.82       11.97     10.31 o 
  -6   9   5      220.31      219.85     19.53 o 
  -5   9   5      394.12      365.61     14.96 o 
  -4   9   5       92.63       93.03      8.20 o 
  -3   9   5      209.91      167.57     19.38 o 
  -2   9   5      315.42      338.98     23.82 o 
  -1   9   5      333.13      308.37     18.46 o 
   0   9   5      410.72      419.45     24.64 o 
   1   9   5       81.60       76.32      6.86 o 
   2   9   5       42.25       37.55      8.96 o 
   3   9   5       11.35       21.29      4.33 o 
   4   9   5       78.79       90.56     12.62 o 
   5   9   5       20.77       41.07      8.75 o 
   6   9   5       18.46       20.27      7.49 o 
   7   9   5       16.76       16.95      5.91 o 
   8   9   5       39.02       25.10     10.95 o 
   9   9   5       92.37       64.15     28.15 o 
 -13  10   5      103.90      106.87     13.31 o 
 -11  10   5       18.61       19.71      4.07 o 
 -10  10   5       79.15       84.76     12.05 o 
  -9  10   5      177.19      188.99     18.06 o 
  -8  10   5       24.33       25.52      4.47 o 
  -7  10   5        5.32        8.75      2.98 o 
  -6  10   5      565.16      568.28     21.25 o 
  -5  10   5        0.13        4.25      2.64 o 
  -4  10   5      177.09      184.35     16.71 o 
  -3  10   5       96.80       89.37     19.89 o 
  -2  10   5       24.66       16.63      7.42 o 
  -1  10   5     1120.72     1155.94     36.92 o 
   0  10   5      363.78      336.25     25.17 o 
   1  10   5      144.53      164.10      6.98 o 
   2  10   5      298.15      323.41     24.37 o 
   3  10   5      400.26      446.20     12.55 o 
   4  10   5       61.01       81.33     25.88 o 
   5  10   5      103.68      115.73     11.41 o 
   6  10   5        1.55        9.62      4.81 o 
   7  10   5       10.54        6.85      5.57 o 
   8  10   5        0.99        5.77      3.66 o 
 -12  11   5       17.35       28.97     11.50 o 
 -11  11   5       33.34       22.59      4.71 o 
 -10  11   5       84.73       87.43      7.68 o 
  -9  11   5        2.12        6.02      2.06 o 
  -8  11   5       10.91        7.77      3.35 o 
  -7  11   5       67.28       53.81     10.19 o 
  -6  11   5       21.30       25.82      5.00 o 
  -5  11   5      567.28      585.39     28.62 o 
  -4  11   5       53.65       36.12      6.83 o 
  -3  11   5        3.04        7.59      3.47 o 
  -2  11   5      278.40      275.51     18.02 o 
  -1  11   5      375.79      448.34     17.71 o 
   0  11   5        9.31        8.31      5.22 o 
   1  11   5        0.59        3.41      5.14 o 
   2  11   5        2.02        6.77      4.74 o 
   3  11   5        4.63        2.03      1.32 o 
   4  11   5       92.34      138.45     13.51 o 
   5  11   5       89.57       90.03      9.99 o 
   6  11   5        3.28        9.57      5.59 o 
   7  11   5        6.11        8.31      5.59 o 
 -11  12   5      192.77       97.32     13.01 o 
 -10  12   5       25.06       21.54      8.21 o 
  -9  12   5        0.34        5.84      3.08 o 
  -8  12   5      115.83       86.32     28.35 o 
  -7  12   5      516.73      541.13     18.54 o 
  -6  12   5        2.76       15.44      5.21 o 
  -5  12   5      141.81      170.64     19.83 o 
  -4  12   5      243.11      236.36     17.64 o 
  -3  12   5       76.58       58.07      9.42 o 
  -2  12   5       59.16       63.08     12.25 o 
  -1  12   5       16.50       16.75      6.41 o 
   0  12   5      103.95      102.48     19.28 o 
   1  12   5      118.81      126.22      8.06 o 
   2  12   5        6.62       10.84      3.40 o 
   3  12   5        6.95       10.72      7.60 o 
   4  12   5       65.43       56.71      8.11 o 
   5  12   5        0.48       10.24      3.55 o 
   6  12   5       33.26        4.97      5.68 o 
 -10  13   5       34.30       21.48     12.18 o 
  -9  13   5        1.41        4.43      2.90 o 
  -8  13   5        6.68        3.50      3.06 o 
  -7  13   5        3.80       11.19      4.14 o 
  -6  13   5       94.31      145.60     40.62 o 
  -5  13   5       43.97       46.75     10.65 o 
  -4  13   5       27.14       34.13      7.11 o 
  -3  13   5       49.41       56.62     15.76 o 
  -2  13   5      206.26      177.04     30.61 o 
  -1  13   5       60.31       99.21     30.82 o 
   0  13   5       87.40       89.71      8.90 o 
   1  13   5       25.09       22.29      5.71 o 
   2  13   5       62.99       45.44      9.62 o 
   3  13   5        1.73        1.65      4.79 o 
   4  13   5        7.14        4.51      5.29 o 
   5  13   5       10.85       10.28      7.28 o 
  -8  14   5       14.00       17.11      5.13 o 
  -7  14   5       10.35        8.78      3.78 o 
  -6  14   5       89.99       93.61     11.07 o 
  -5  14   5       55.31       73.61     10.60 o 
  -4  14   5       17.77       14.27      6.57 o 
  -3  14   5      211.66      223.26     22.08 o 
  -2  14   5        1.27        4.65      2.93 o 
  -1  14   5       11.38        3.67      4.50 o 
   0  14   5       75.28       61.62      6.18 o 
   1  14   5        9.49        3.67      5.79 o 
   2  14   5        1.74       17.11      7.19 o 
   3  14   5       92.42       98.28     12.05 o 
   4  14   5       11.63       33.39     12.48 o 
  -6  15   5       41.23       25.83      6.24 o 
  -5  15   5        4.95        5.71      3.03 o 
  -4  15   5       14.71        8.59      3.78 o 
  -3  15   5       38.91       30.64      8.93 o 
  -2  15   5        8.47        8.00      3.51 o 
  -1  15   5        7.63        3.72      1.69 o 
   0  15   5        6.06        6.92      5.38 o 
   1  15   5        3.38       -0.78      4.90 o 
 -16   0   6        6.59        6.28      3.80 o 
 -15   0   6        4.05        3.41      3.23 o 
 -14   0   6       79.56       87.01      9.73 o 
 -13   0   6       32.23       33.53      5.84 o 
 -12   0   6      485.95      432.05     23.61 o 
 -11   0   6        9.90       12.07      4.37 o 
 -10   0   6        4.61        3.37      2.73 o 
  -9   0   6      152.74      192.04     11.75 o 
  -8   0   6        3.57        6.57      3.25 o 
  -7   0   6      117.01      129.98      8.36 o 
  -6   0   6        3.95        7.17      2.63 o 
  -5   0   6      771.95      819.02     20.13 o 
  -4   0   6     3443.52     3516.02    127.24 o 
  -3   0   6      394.06      345.89     10.86 o 
  -2   0   6      561.50      567.49     10.84 o 
  -1   0   6     2401.73     2491.93     44.94 o 
   0   0   6      130.92      104.85     19.02 o 
   1   0   6       29.89       24.46      2.69 o 
   2   0   6      381.54      385.83     30.89 o 
   3   0   6      896.61      896.56     68.08 o 
   4   0   6       92.29       96.89     10.73 o 
   5   0   6      628.97      590.62     46.99 o 
   6   0   6     3374.49     3466.00    831.34 o 
   7   0   6      228.25      237.85     13.58 o 
   8   0   6        0.06        0.92      1.76 o 
 -16   1   6       79.74       73.40      5.55 o 
 -15   1   6        7.45        8.90      2.89 o 
 -14   1   6       15.21       20.42      4.85 o 
 -13   1   6       43.29       42.21      4.78 o 
 -12   1   6        4.16       10.91     11.74 o 
 -11   1   6      139.25      150.49     12.88 o 
 -10   1   6       13.89        8.71      2.70 o 
  -9   1   6     1061.92     1036.75     26.68 o 
  -8   1   6       92.96      116.62      6.62 o 
  -7   1   6      600.50      512.23     25.03 o 
  -6   1   6     1206.90     1181.71     28.10 o 
  -5   1   6      325.19      311.55      7.72 o 
  -4   1   6       53.19       40.53      4.83 o 
  -3   1   6      946.79      868.63     16.58 o 
  -2   1   6      475.26      461.12     24.59 o 
  -1   1   6      235.38      214.82      7.41 o 
   0   1   6     3400.58     3343.17     93.47 o 
   1   1   6        0.24        4.60      1.28 o 
   2   1   6       53.47       48.49      4.29 o 
   3   1   6        0.34        4.36      1.28 o 
   4   1   6      525.99      512.08     21.39 o 
   5   1   6       10.19       11.20      1.68 o 
   6   1   6        1.50        2.34      2.43 o 
   7   1   6      206.11      216.64      9.60 o 
   8   1   6      110.01       72.42     21.76 o 
   9   1   6       24.63        8.89      4.92 o 
 -16   2   6        0.12        6.94      3.04 o 
 -15   2   6       58.95       66.01      7.66 o 
 -14   2   6       33.13       24.01      5.03 o 
 -13   2   6      543.34      540.03     17.43 o 
 -12   2   6      241.12      235.28     28.56 o 
 -11   2   6      403.68      422.69     27.54 o 
 -10   2   6      145.39      154.76      7.23 o 
  -9   2   6      105.71      101.34      5.35 o 
  -8   2   6      628.74      648.77     30.71 o 
  -7   2   6      500.92      522.26     15.63 o 
  -6   2   6       56.99       56.78     11.35 o 
  -5   2   6      163.26      161.65     11.57 o 
  -4   2   6     2067.59     2052.71     38.11 o 
  -2   2   6      492.17      465.66     22.74 o 
  -1   2   6     1129.92     1210.88     12.55 o 
   0   2   6      525.79      589.19     12.18 o 
   1   2   6       34.05       29.94      2.59 o 
   2   2   6      170.45      170.95      9.44 o 
   3   2   6       32.85       37.91      5.00 o 
   4   2   6      190.32      199.25      6.42 o 
   5   2   6      671.94      660.16     22.11 o 
   6   2   6       65.03       54.97      5.62 o 
   7   2   6      296.32      297.27     14.09 o 
   8   2   6        2.98        9.67      3.16 o 
   9   2   6       57.40       43.42     17.80 o 
 -16   3   6       67.45       68.71      5.77 o 
 -15   3   6       29.58       33.73      6.66 o 
 -14   3   6       20.39       27.10      5.92 o 
 -13   3   6      155.08      163.95     35.65 o 
 -12   3   6      264.98      251.60     16.78 o 
 -11   3   6      221.83      205.08     18.99 o 
 -10   3   6      249.48      234.97     10.30 o 
  -9   3   6        0.69        3.27      2.35 o 
  -8   3   6       67.45       55.88      5.36 o 
  -7   3   6      318.40      315.99     28.34 o 
  -6   3   6      198.31      168.59      7.10 o 
  -5   3   6     2268.62     2280.02     61.84 o 
  -4   3   6       12.75       12.19      2.56 o 
  -3   3   6       65.65       67.65      8.13 o 
  -2   3   6      567.63      586.05     14.06 o 
  -1   3   6       60.95       49.65      6.41 o 
   0   3   6       68.14       72.47      9.46 o 
   1   3   6       26.00       29.26      2.70 o 
   2   3   6       39.14       31.94      6.60 o 
   3   3   6       52.47       45.25      2.05 o 
   4   3   6        4.47        8.75      1.95 o 
   5   3   6      307.30      335.40     14.78 o 
   6   3   6        1.26        2.77      1.45 o 
   7   3   6      344.11      312.97     23.54 o 
   8   3   6        5.40        7.03      4.79 o 
   9   3   6        5.00       12.55      4.81 o 
  10   3   6       10.21        7.19      6.46 o 
 -16   4   6        4.19        3.38      2.64 o 
 -15   4   6        5.52        3.05      2.39 o 
 -14   4   6       10.01        7.83      6.06 o 
 -13   4   6      140.81      112.30     12.91 o 
 -12   4   6      261.60      274.94     12.43 o 
 -11   4   6       15.63       15.40      4.80 o 
 -10   4   6     1206.74     1178.12     84.58 o 
  -9   4   6       63.24       56.28      9.34 o 
  -8   4   6       83.86       78.49     13.72 o 
  -7   4   6      390.04      418.37     26.76 o 
  -6   4   6      435.27      457.62     24.83 o 
  -5   4   6       18.90       19.15      7.21 o 
  -4   4   6     1469.13     1566.86     36.29 o 
  -3   4   6       71.18       71.87      4.99 o 
  -2   4   6      141.96      145.70      7.57 o 
  -1   4   6       68.35       59.12      4.22 o 
   0   4   6      455.38      447.47     10.51 o 
   1   4   6      211.58      245.53      5.54 o 
   2   4   6       17.26       14.94      2.56 o 
   3   4   6       63.78       71.77      3.24 o 
   4   4   6      757.65      773.97     31.96 o 
   5   4   6       33.19       32.71      7.35 o 
   6   4   6      111.15      106.66     13.83 o 
   7   4   6      101.62       90.17      8.82 o 
   8   4   6       10.74       15.39      5.50 o 
   9   4   6       99.79       75.35     27.94 o 
  10   4   6        0.05        3.37      3.55 o 
 -16   5   6       89.57       75.97     10.79 o 
 -15   5   6        5.51        3.05      3.94 o 
 -14   5   6       44.56       55.01      9.39 o 
 -13   5   6       26.17       27.76      5.50 o 
 -12   5   6        5.16        7.44      2.84 o 
 -11   5   6        1.47        9.19      3.84 o 
 -10   5   6      360.93      385.04     20.62 o 
  -9   5   6      468.96      468.58     17.85 o 
  -8   5   6       50.70       53.54      5.57 o 
  -7   5   6      689.52      694.04     19.19 o 
  -6   5   6       22.21       26.09     10.56 o 
  -5   5   6      344.81      342.70     24.86 o 
  -4   5   6       11.06       15.69      4.82 o 
  -3   5   6      373.91      338.53     11.28 o 
  -2   5   6      551.59      501.39     24.52 o 
  -1   5   6       93.72      119.79     11.36 o 
   0   5   6       30.47       24.05      5.56 o 
   1   5   6       10.62        8.64      1.40 o 
   2   5   6       34.45       24.66      2.78 o 
   3   5   6       45.07       48.82      7.97 o 
   4   5   6       88.41       91.02     10.74 o 
   5   5   6        5.02        5.75      3.92 o 
   6   5   6      196.34      225.07     13.03 o 
   7   5   6       18.07       22.15      6.21 o 
   8   5   6       19.46        6.73      4.44 o 
   9   5   6      129.06       88.80     28.24 o 
  10   5   6       79.20       47.80     22.70 o 
 -15   6   6       49.51       32.82     11.20 o 
 -14   6   6        0.92        2.79      2.29 o 
 -13   6   6        1.68        6.40      2.72 o 
 -12   6   6       73.15       98.10      9.73 o 
 -11   6   6      299.40      311.65     13.56 o 
 -10   6   6      175.02      166.59     11.19 o 
  -9   6   6       97.47       99.06      8.32 o 
  -8   6   6        1.63        9.55      3.19 o 
  -7   6   6      244.54      223.65      9.31 o 
  -6   6   6        9.63       10.93      3.00 o 
  -5   6   6       40.69       45.46      4.48 o 
  -4   6   6     2980.40     3124.62     52.78 o 
  -3   6   6      943.80      982.73     22.31 o 
  -2   6   6       17.13       17.16      2.43 o 
  -1   6   6      519.72      516.42      9.67 o 
   0   6   6      332.95      289.83     10.67 o 
   1   6   6      173.45      173.95      5.11 o 
   2   6   6      434.76      432.21      9.93 o 
   3   6   6       79.32       83.33      5.69 o 
   4   6   6      117.55      104.92     12.09 o 
   5   6   6      588.16      551.28     30.23 o 
   6   6   6       87.88      112.20     11.18 o 
   7   6   6       16.22       18.85      6.44 o 
   8   6   6       79.72       64.04     14.57 o 
   9   6   6       53.42       31.31     13.01 o 
  10   6   6        2.30       -1.99      3.21 o 
 -15   7   6        1.66        1.42      4.37 o 
 -14   7   6       24.69       29.54      5.92 o 
 -13   7   6        2.28       10.82      3.58 o 
 -12   7   6        7.28       10.94      3.85 o 
 -11   7   6       47.80       60.18      6.78 o 
 -10   7   6       55.30       46.70      5.75 o 
  -9   7   6      167.21      140.77      6.83 o 
  -8   7   6      679.97      713.42     24.46 o 
  -7   7   6       30.70       32.02      4.06 o 
  -6   7   6       26.75       28.54      4.15 o 
  -5   7   6       82.68       88.43      5.51 o 
  -4   7   6       34.54       43.02     12.99 o 
  -3   7   6       35.15       44.26      5.59 o 
  -2   7   6     1573.69     1702.70     41.03 o 
  -1   7   6       22.39       18.98      3.64 o 
   0   7   6      464.04      441.99     15.96 o 
   1   7   6      167.94      158.15      5.05 o 
   2   7   6      792.95      815.56     21.98 o 
   3   7   6      532.97      493.26     13.02 o 
   4   7   6       49.66       55.98      9.37 o 
   5   7   6        3.40       15.60      5.86 o 
   6   7   6        0.00        8.22      4.26 o 
   7   7   6      238.68      278.39     55.79 o 
   8   7   6        0.47       10.79      5.31 o 
   9   7   6       25.38       26.00      9.21 o 
 -14   8   6       27.36       24.23     10.19 o 
 -13   8   6      244.00      279.38     15.32 o 
 -12   8   6        2.09        4.48      3.97 o 
 -11   8   6       42.54       40.62      5.92 o 
 -10   8   6       76.72       88.70     13.30 o 
  -9   8   6        2.08        2.61      2.52 o 
  -8   8   6       52.93       52.27     11.49 o 
  -7   8   6      257.99      288.35     45.04 o 
  -6   8   6       20.81       17.65      3.00 o 
  -5   8   6      213.04      218.03     11.12 o 
  -4   8   6      191.77      203.76      8.80 o 
  -3   8   6      987.55      971.50     26.09 o 
  -2   8   6       17.99       19.30      3.43 o 
  -1   8   6      205.16      209.36      8.34 o 
   0   8   6       10.29        4.52      1.80 o 
   1   8   6      525.52      534.08     30.86 o 
   2   8   6      607.99      584.80     16.03 o 
   3   8   6      180.67      187.92      7.41 o 
   4   8   6        6.02       -0.23      4.26 o 
   5   8   6       35.86       36.55      8.57 o 
   6   8   6        1.34        9.37      6.07 o 
   7   8   6       48.62       37.08     19.58 o 
   8   8   6       27.17       22.70      8.38 o 
   9   8   6       72.84       38.45     16.24 o 
 -14   9   6       21.61        9.21      4.90 o 
 -13   9   6       81.07       73.72     17.98 o 
 -12   9   6       16.21       17.13      4.21 o 
 -11   9   6        0.08       13.62      4.90 o 
 -10   9   6        3.01        5.95      2.51 o 
  -9   9   6      117.98      121.43      7.77 o 
  -8   9   6        6.60        8.33      4.96 o 
  -7   9   6       59.32       50.93      4.50 o 
  -6   9   6        4.74        9.79      2.99 o 
  -5   9   6       77.93       58.35      7.98 o 
  -4   9   6      228.26      206.53     14.47 o 
  -3   9   6      131.09      146.24     10.82 o 
  -2   9   6       31.67       32.49      4.83 o 
  -1   9   6       21.03       25.30      5.39 o 
   0   9   6       73.09       71.66      6.30 o 
   1   9   6      728.16      715.95     37.36 o 
   2   9   6        1.28       12.60      5.50 o 
   3   9   6      355.49      343.70     10.99 o 
   4   9   6      125.61      143.05     12.51 o 
   5   9   6      137.23      152.49     12.12 o 
   6   9   6        2.89        3.23      4.58 o 
   7   9   6        4.37        3.41      6.83 o 
   8   9   6       84.95       53.55     25.12 o 
 -13  10   6       44.14       62.37     10.86 o 
 -12  10   6       18.50       19.51      7.40 o 
 -11  10   6        7.36        7.70      3.09 o 
 -10  10   6       34.17       46.18      5.96 o 
  -9  10   6        4.36        6.76      4.44 o 
  -8  10   6        9.11        9.80      4.88 o 
  -7  10   6        1.89        7.04      2.57 o 
  -6  10   6        5.62       12.04      3.98 o 
  -5  10   6       56.64       40.26      7.26 o 
  -4  10   6       37.14       34.70      6.35 o 
  -3  10   6       70.99       62.27      5.30 o 
  -2  10   6      214.81      212.54     10.91 o 
  -1  10   6      836.27      874.25     40.50 o 
   0  10   6       35.00       46.31      5.29 o 
   1  10   6       10.69        7.80      4.86 o 
   2  10   6      254.56      253.05      9.04 o 
   3  10   6        2.49       11.34      7.51 o 
   4  10   6       62.66       54.07     14.27 o 
   5  10   6       45.06       43.86      9.34 o 
   6  10   6       28.20       50.48      9.21 o 
   7  10   6       56.26       38.36     19.01 o 
 -12  11   6        2.56        3.33      2.40 o 
 -11  11   6       95.11      103.51      8.85 o 
 -10  11   6      133.71      139.82     10.35 o 
  -9  11   6       43.73       37.09     13.32 o 
  -8  11   6       13.13       10.34      6.31 o 
  -7  11   6      104.43      116.81     13.41 o 
  -6  11   6      151.17      127.73     18.91 o 
  -5  11   6       15.80       15.13      4.96 o 
  -4  11   6       28.61       31.81      6.23 o 
  -3  11   6        9.25       16.63      3.49 o 
  -2  11   6       31.61       31.72      5.13 o 
  -1  11   6        8.88        7.79      2.63 o 
   0  11   6        6.28        4.19      2.52 o 
   1  11   6        1.39        3.79      4.25 o 
   2  11   6       56.79       79.50     13.47 o 
   3  11   6       29.60       44.34      9.39 o 
   4  11   6       16.79       29.13      8.89 o 
   5  11   6       49.44       38.29     10.47 o 
   6  11   6        1.08        7.51      5.54 o 
 -11  12   6       53.30       52.39      8.52 o 
 -10  12   6        9.53       15.48      7.10 o 
  -9  12   6        0.19        8.32      3.16 o 
  -8  12   6       32.95       46.86      6.16 o 
  -7  12   6       14.51       14.12      4.07 o 
  -6  12   6        0.65        4.34      3.49 o 
  -5  12   6        2.20        4.25      3.22 o 
  -4  12   6        1.82        3.48      2.91 o 
  -3  12   6        3.85        7.00      3.48 o 
  -2  12   6       24.90       35.55      9.80 o 
  -1  12   6       22.34       14.71      5.91 o 
   0  12   6       42.86       45.17      8.75 o 
   1  12   6        0.36        7.46      3.07 o 
   2  12   6        0.09        6.05      5.27 o 
   3  12   6        6.84       14.86      7.76 o 
   5  12   6        4.23       10.31      5.24 o 
 -10  13   6       28.31       20.20      7.54 o 
  -9  13   6       12.95       13.36      8.82 o 
  -8  13   6       56.67       58.73     14.66 o 
  -7  13   6      125.04      122.15     23.11 o 
  -6  13   6       44.28       55.80     19.78 o 
  -5  13   6       16.06       20.78     12.94 o 
  -4  13   6      268.02      254.65     21.17 o 
  -3  13   6      170.98      178.26     21.55 o 
  -2  13   6        1.32        4.75      2.48 o 
  -1  13   6      192.26      220.65      9.03 o 
   0  13   6       27.84       34.87      6.37 o 
   1  13   6       64.29       35.59     10.65 o 
   2  13   6       31.29       38.78     11.13 o 
   3  13   6       61.02       55.27      8.57 o 
   4  13   6        0.11       26.02     11.68 o 
  -8  14   6       33.30       45.80      6.40 o 
  -7  14   6       59.16       68.96     17.97 o 
  -6  14   6       11.75       13.25      5.90 o 
  -5  14   6        1.32       11.83      5.73 o 
  -4  14   6       14.27       12.18      3.85 o 
  -3  14   6        3.58        5.82      5.91 o 
  -2  14   6       20.41       24.62      9.02 o 
  -1  14   6      127.29      157.88     16.49 o 
   0  14   6       55.79       51.25      8.35 o 
   1  14   6        2.96       19.42      9.64 o 
   2  14   6       28.31       35.98      9.48 o 
  -5  15   6      118.35      112.60      9.46 o 
  -4  15   6       66.24       71.37      8.34 o 
  -3  15   6        8.43        4.18      8.77 o 
  -2  15   6        3.24        9.12      3.61 o 
  -1  15   6       81.36       95.70      8.50 o 
 -16   1   7       41.99       40.04      5.84 o 
 -15   1   7        0.78        5.18      2.95 o 
 -14   1   7       72.28       80.70     10.40 o 
 -13   1   7        9.05       11.89      3.41 o 
 -12   1   7       92.91       87.76      7.81 o 
 -11   1   7      302.51      300.19     17.82 o 
 -10   1   7      584.91      595.12     21.60 o 
  -9   1   7        1.75        3.64      3.41 o 
  -8   1   7      792.22      831.72     18.11 o 
  -7   1   7      644.81      658.61     15.17 o 
  -6   1   7      107.98      122.05      8.66 o 
  -5   1   7       92.88      112.75     19.62 o 
  -4   1   7       46.25       71.17      5.71 o 
  -3   1   7      244.43      231.26     10.42 o 
  -2   1   7       26.35       25.59      2.44 o 
  -1   1   7      792.71      796.70     17.34 o 
   0   1   7      431.35      408.98     14.83 o 
   1   1   7       11.20        9.95      2.65 o 
   2   1   7      449.37      477.24     17.55 o 
   3   1   7      476.16      480.70     13.93 o 
   4   1   7       35.92       25.37      4.11 o 
   5   1   7        0.40        2.58      2.07 o 
   6   1   7       32.43       30.62      3.17 o 
   7   1   7        2.07        1.13      1.72 o 
   8   1   7        3.15        3.46      3.28 o 
 -16   2   7       24.50       24.11      6.50 o 
 -15   2   7        1.18       17.44      4.60 o 
 -14   2   7       17.59       19.33      4.99 o 
 -13   2   7      262.32      285.40     12.46 o 
 -12   2   7       41.06       28.66      6.16 o 
 -11   2   7       66.02       55.26      7.37 o 
 -10   2   7      101.31       98.24      7.80 o 
  -9   2   7       14.01       17.10      3.23 o 
  -8   2   7        0.30        8.53      7.07 o 
  -7   2   7      286.30      272.87     11.65 o 
  -6   2   7      125.23      133.84      6.33 o 
  -5   2   7      136.62      145.71     11.73 o 
  -4   2   7      143.60      133.58      8.92 o 
  -3   2   7        0.43        4.85      2.07 o 
  -2   2   7      425.42      386.58     20.90 o 
  -1   2   7       35.73       29.83      2.87 o 
   0   2   7      260.76      262.15      8.65 o 
   1   2   7        8.59       14.86      3.31 o 
   2   2   7       46.13       31.33      4.99 o 
   3   2   7      262.35      230.55     14.28 o 
   4   2   7       14.89       16.82      4.03 o 
   5   2   7       64.27       56.39      5.08 o 
   6   2   7        0.37        7.41      1.87 o 
   7   2   7       10.61        7.17      3.46 o 
   8   2   7        8.29        4.58      3.14 o 
 -16   3   7        7.40        9.31      3.13 o 
 -15   3   7        9.60       18.42      4.30 o 
 -14   3   7       22.06       16.61      8.42 o 
 -13   3   7       32.75       38.16      5.77 o 
 -12   3   7       48.62       53.28     23.36 o 
 -11   3   7      275.41      241.44     10.92 o 
 -10   3   7       31.47       44.02      4.69 o 
  -9   3   7      146.60      144.90     28.03 o 
  -8   3   7      953.04      995.13     34.66 o 
  -7   3   7      205.89      228.99      8.60 o 
  -6   3   7      373.26      404.56     11.11 o 
  -5   3   7       94.27       94.16      8.88 o 
  -4   3   7      201.52      219.09      8.34 o 
  -3   3   7     1575.52     1624.66     40.89 o 
  -2   3   7       11.05       17.94      2.29 o 
  -1   3   7        8.66        7.10      3.12 o 
   0   3   7      752.79      770.41     17.33 o 
   1   3   7       29.16       42.81      5.95 o 
   2   3   7      142.15      129.12      4.31 o 
   3   3   7       10.17       13.97      1.75 o 
   4   3   7      203.33      212.04     21.06 o 
   5   3   7      825.46      865.55     29.11 o 
   6   3   7        0.35        5.34      3.32 o 
   7   3   7      131.89      129.68      9.76 o 
   8   3   7      162.08      172.69      9.62 o 
   9   3   7        6.71       11.52      5.47 o 
 -16   4   7       39.11       35.11      5.75 o 
 -15   4   7       22.99       22.96      5.08 o 
 -14   4   7      126.07       92.54      8.64 o 
 -13   4   7       12.40        8.81      2.89 o 
 -12   4   7      225.42      255.26     18.45 o 
 -11   4   7       27.50       29.12      5.26 o 
 -10   4   7     1038.62     1105.10     61.14 o 
  -9   4   7       98.43       98.37      8.11 o 
  -8   4   7      168.69      161.86     11.45 o 
  -7   4   7      574.18      583.99     17.03 o 
  -6   4   7      650.59      700.61     15.93 o 
  -5   4   7       72.22       67.52      5.62 o 
  -4   4   7      601.77      626.83     18.19 o 
  -3   4   7        1.02        3.68      4.63 o 
  -2   4   7        4.53        6.87      2.37 o 
  -1   4   7      425.57      431.35     21.58 o 
   0   4   7      112.22      110.62      8.22 o 
   1   4   7       85.49       69.67      4.20 o 
   2   4   7      100.66       81.45      5.49 o 
   3   4   7        5.68        1.97      1.51 o 
   4   4   7       13.92       14.08      2.43 o 
   5   4   7       59.55       73.65     16.30 o 
   6   4   7        1.43        9.67      4.67 o 
   7   4   7       60.05       52.68     12.60 o 
   8   4   7       29.03       24.94      8.08 o 
   9   4   7       20.68       20.82      8.93 o 
 -16   5   7       31.11       53.17      7.40 o 
 -15   5   7        6.72       10.82      6.55 o 
 -14   5   7       10.16        9.66      8.25 o 
 -13   5   7       90.63       86.19      8.14 o 
 -12   5   7      251.26      263.43     16.17 o 
 -11   5   7       45.96       46.17      5.47 o 
 -10   5   7      933.03      915.51     31.91 o 
  -9   5   7       92.05       69.56     12.13 o 
  -8   5   7      542.08      585.81     17.78 o 
  -7   5   7      326.94      334.25     13.01 o 
  -6   5   7      204.54      228.76     17.51 o 
  -5   5   7      401.62      432.33     11.47 o 
  -4   5   7       60.63       74.07      6.27 o 
  -3   5   7      489.20      529.08     13.02 o 
  -2   5   7      166.03      201.07     16.51 o 
  -1   5   7        2.13        3.67      2.41 o 
   0   5   7      261.27      243.42      7.58 o 
   1   5   7       58.07       69.71     14.64 o 
   2   5   7        2.65        4.07      2.14 o 
   3   5   7       25.25       31.23      7.17 o 
   4   5   7      398.84      438.19     26.49 o 
   5   5   7       15.31        7.83      5.54 o 
   6   5   7       11.33        7.15      3.44 o 
   7   5   7      259.57      354.15     38.18 o 
   8   5   7       40.49       39.46     13.99 o 
   9   5   7        1.51        3.21      3.21 o 
 -15   6   7      165.02      203.19      9.11 o 
 -14   6   7       46.40       48.17     10.92 o 
 -13   6   7       66.98       63.12      9.62 o 
 -12   6   7      264.69      268.56     22.49 o 
 -11   6   7      435.55      455.34     14.87 o 
 -10   6   7        2.96       10.47      4.82 o 
  -9   6   7      186.71      187.54     27.64 o 
  -8   6   7      258.33      239.54     19.42 o 
  -7   6   7       11.40        7.51      2.90 o 
  -6   6   7      360.99      386.16     13.54 o 
  -5   6   7       62.49       56.05      5.22 o 
  -4   6   7       21.26       28.25      8.05 o 
  -3   6   7        7.16       14.31      7.78 o 
  -2   6   7        0.65        3.60      2.50 o 
  -1   6   7       97.31       84.43      6.66 o 
   0   6   7      172.10      182.72      9.69 o 
   1   6   7      187.87      175.06     10.95 o 
   2   6   7       26.28       25.65      6.25 o 
   3   6   7       91.95       90.03      4.93 o 
   4   6   7       31.45       17.09      7.08 o 
   5   6   7      155.73      183.96     14.54 o 
   6   6   7      651.50      764.01     33.28 o 
   7   6   7        4.15       11.77      6.34 o 
   8   6   7       87.77       61.27     27.92 o 
   9   6   7      120.44       67.89     36.99 o 
 -15   7   7        4.19        3.10      2.66 o 
 -14   7   7      151.99      146.74     16.65 o 
 -13   7   7        0.60        7.23      3.70 o 
 -12   7   7        5.97        8.63      6.30 o 
 -11   7   7      363.04      373.61     18.73 o 
 -10   7   7        0.83        7.94      3.31 o 
  -9   7   7       94.63       78.44      5.41 o 
  -8   7   7      411.47      369.85     14.63 o 
  -7   7   7       64.61       75.80      6.70 o 
  -6   7   7      166.40      151.43      8.18 o 
  -5   7   7     1526.98     1536.75     50.57 o 
  -4   7   7       35.67       32.61      4.05 o 
  -3   7   7      175.40      166.60      7.23 o 
  -2   7   7     3369.40     3033.17    275.48 o 
  -1   7   7       96.69       80.25     13.00 o 
   0   7   7        3.54        5.44      3.06 o 
   1   7   7     1308.75     1238.62     44.27 o 
   2   7   7      432.95      446.83     20.84 o 
   3   7   7      134.31      148.39     10.77 o 
   4   7   7       49.02       59.57      7.67 o 
   5   7   7      238.92      253.31     16.10 o 
   6   7   7       44.72       72.33     13.79 o 
   7   7   7       53.87       50.78      8.27 o 
   8   7   7        0.01        6.05      6.37 o 
 -14   8   7       15.11       28.03      7.00 o 
 -13   8   7       31.80       53.68      9.21 o 
 -12   8   7        7.72       15.55      7.12 o 
 -11   8   7       14.16       29.60      6.20 o 
 -10   8   7       48.31       53.96     15.41 o 
  -9   8   7      144.18      147.34     16.96 o 
  -8   8   7       68.99       73.06      6.91 o 
  -7   8   7      112.23       93.91      5.98 o 
  -6   8   7      165.95      172.28     12.61 o 
  -5   8   7        0.02        4.37      2.88 o 
  -4   8   7       36.30       45.11     10.28 o 
  -3   8   7       51.78       58.96     18.63 o 
  -2   8   7       44.55       39.31      6.07 o 
  -1   8   7        2.35        6.68      5.37 o 
   0   8   7       23.55       15.34      3.05 o 
   1   8   7       19.48       18.74      5.74 o 
   2   8   7       10.67       14.08      3.49 o 
   3   8   7       33.05       42.05      7.37 o 
   4   8   7       14.02       26.36      8.20 o 
   5   8   7        0.18       36.28      8.45 o 
   6   8   7      174.35      143.56     13.08 o 
   7   8   7        0.33       13.67      5.89 o 
   8   8   7       33.20       41.25     12.37 o 
 -14   9   7        0.82       10.81      7.10 o 
 -13   9   7       34.96       48.13      5.52 o 
 -12   9   7       54.11       59.81      7.89 o 
 -11   9   7       28.36       20.04      4.10 o 
 -10   9   7        0.52        8.76      3.73 o 
  -9   9   7       24.05       29.69      5.44 o 
  -8   9   7       31.39       30.24      8.91 o 
  -7   9   7      104.41      103.76     17.70 o 
  -6   9   7      729.70      764.41     28.13 o 
  -5   9   7       14.18       11.07      6.33 o 
  -4   9   7      236.58      233.19     26.00 o 
  -3   9   7      635.35      660.67     39.05 o 
  -2   9   7       74.68       60.76      8.17 o 
  -1   9   7      170.41      163.81      7.39 o 
   0   9   7      195.01      186.06      7.47 o 
   1   9   7      207.16      203.40     19.28 o 
   2   9   7       20.09       24.85      3.07 o 
   3   9   7      283.96      275.94     18.55 o 
   4   9   7      308.39      373.85     40.54 o 
   5   9   7      101.65       99.88     11.06 o 
   6   9   7       16.47        6.02      4.37 o 
   7   9   7      331.57      352.25     29.61 o 
 -13  10   7        9.07        6.85      3.76 o 
 -12  10   7       47.58       51.28      6.31 o 
 -11  10   7       65.78       95.50     26.40 o 
 -10  10   7       30.17       42.06      5.98 o 
  -9  10   7       45.45       41.53      8.11 o 
  -8  10   7       30.31       31.72      5.23 o 
  -7  10   7       50.64       51.70      7.09 o 
  -6  10   7      225.10      268.41     11.36 o 
  -5  10   7      135.11      108.87      7.72 o 
  -4  10   7       39.01       31.38      8.04 o 
  -3  10   7      323.25      347.02     15.09 o 
  -2  10   7       85.82       83.15      7.71 o 
  -1  10   7      110.51       97.14      7.23 o 
   0  10   7       41.84       34.36      3.83 o 
   1  10   7       54.55       55.44     14.57 o 
   2  10   7       37.44       35.91     10.95 o 
   3  10   7       61.21       43.79      9.23 o 
   4  10   7        4.96       26.27      7.81 o 
   5  10   7       41.58       58.63      9.44 o 
   6  10   7        2.97        7.10      5.27 o 
 -12  11   7       33.89       49.22      6.30 o 
 -11  11   7        4.05        5.94      2.82 o 
 -10  11   7        0.14        6.10      3.31 o 
  -9  11   7      116.70      137.18     17.84 o 
  -8  11   7        2.89       17.70      3.98 o 
  -7  11   7        9.40       13.72      6.84 o 
  -6  11   7        5.14       18.45      5.31 o 
  -5  11   7      128.74      157.72     18.30 o 
  -4  11   7       38.63       61.23      8.17 o 
  -3  11   7       67.93       55.17     15.14 o 
  -2  11   7       37.22       40.63      6.08 o 
  -1  11   7       56.58       61.10      7.85 o 
   0  11   7       16.46       19.96      5.14 o 
   1  11   7       39.92       48.71      7.50 o 
   2  11   7       27.63       20.09      7.05 o 
   3  11   7      182.72      219.00     14.73 o 
   4  11   7       58.22       61.40     12.18 o 
   5  11   7        9.47       16.56      8.15 o 
 -11  12   7        9.10       -0.14      4.97 o 
 -10  12   7        0.33       19.01      5.29 o 
  -9  12   7       32.50       47.14      8.30 o 
  -8  12   7       15.80       31.32      5.20 o 
  -7  12   7       84.45       84.54      8.05 o 
  -6  12   7        0.60        5.62      5.14 o 
  -5  12   7        0.91        9.88      3.92 o 
  -4  12   7       28.06       34.92      5.32 o 
  -3  12   7       14.23       17.06      6.89 o 
  -2  12   7        1.32        5.57      8.18 o 
  -1  12   7        2.80        8.19      2.85 o 
   0  12   7        0.96        9.99      2.92 o 
   1  12   7        1.40        2.91      4.70 o 
   2  12   7       11.20       12.83      5.86 o 
   3  12   7       21.05       11.36      4.99 o 
   4  12   7        5.91       16.67      7.47 o 
  -9  13   7        8.63        1.40      4.81 o 
  -8  13   7       10.42       17.69      7.51 o 
  -7  13   7        0.87        6.80      3.07 o 
  -6  13   7       87.37      101.92     18.51 o 
  -5  13   7      142.52      169.19     17.12 o 
  -4  13   7       24.14       27.46      5.55 o 
  -3  13   7       24.87       42.49      6.21 o 
  -2  13   7       40.22       51.83     18.61 o 
  -1  13   7       47.65       59.06      6.26 o 
   0  13   7        3.97       10.70      7.63 o 
   1  13   7       34.98       47.48     12.39 o 
   2  13   7        6.74       12.92      7.51 o 
   3  13   7       22.85       39.99     10.90 o 
  -7  14   7        0.60       10.24      3.98 o 
  -6  14   7        1.52        3.86      7.49 o 
  -5  14   7       27.82       24.42      6.55 o 
  -4  14   7       34.64       45.83      9.12 o 
  -3  14   7      197.55      226.64     14.05 o 
  -2  14   7       26.97       19.60      9.97 o 
  -1  14   7        4.49        2.76      4.72 o 
   0  14   7       79.88       79.54     12.83 o 
 -16   0   8       57.15       47.27      8.15 o 
 -15   0   8       46.49       56.87      7.31 o 
 -14   0   8        7.95       14.11      6.60 o 
 -13   0   8     1016.61     1013.15    297.17 o 
 -12   0   8       94.86       88.02     10.74 o 
 -11   0   8        5.05        9.99      4.79 o 
 -10   0   8      394.60      366.70     21.44 o 
  -9   0   8     1391.68     1476.26     53.62 o 
  -8   0   8       36.18       57.83      6.05 o 
  -7   0   8       30.87       24.96      4.58 o 
  -6   0   8        5.23       13.40      4.08 o 
  -5   0   8      611.07      588.52     19.97 o 
  -4   0   8       24.31       14.50      5.15 o 
  -3   0   8       64.43       44.62      6.21 o 
  -2   0   8      201.73      198.59     10.47 o 
  -1   0   8      492.39      496.77     17.11 o 
   0   0   8      341.51      365.40     16.26 o 
   1   0   8       43.74       42.71      6.30 o 
   2   0   8       89.34       87.22      9.46 o 
   3   0   8        3.98        9.69      4.17 o 
   4   0   8        0.58       14.75      5.31 o 
   5   0   8      499.54      522.47     20.22 o 
   6   0   8      336.11      307.06     14.89 o 
 -16   1   8      117.97      104.35      7.14 o 
 -15   1   8       29.66       26.42      3.93 o 
 -14   1   8      257.35      266.08     11.58 o 
 -13   1   8      264.77      234.05     24.85 o 
 -12   1   8      115.14      101.20     10.68 o 
 -11   1   8        2.92        8.07      6.47 o 
 -10   1   8      113.52       95.41      7.83 o 
  -9   1   8       54.32       47.10      5.10 o 
  -8   1   8      298.19      299.97     10.75 o 
  -7   1   8      429.42      401.07     23.85 o 
  -6   1   8        0.31        0.97      2.84 o 
  -5   1   8      483.52      473.18     35.95 o 
  -4   1   8      443.46      443.41     19.90 o 
  -3   1   8      152.92      153.58     16.72 o 
  -2   1   8       77.23       79.54      8.21 o 
  -1   1   8     2828.08     2828.77     47.92 o 
   0   1   8      265.07      246.83     25.51 o 
   1   1   8      285.84      275.75     11.19 o 
   2   1   8      326.83      323.05     15.39 o 
   3   1   8        0.53        2.78      1.59 o 
   4   1   8      809.46      923.28     31.55 o 
   5   1   8       15.64       27.47      3.53 o 
   6   1   8      168.68      161.01     10.88 o 
   7   1   8        3.55        4.90      2.52 o 
 -16   2   8        5.07        3.27      2.64 o 
 -15   2   8      128.05      134.85     12.43 o 
 -14   2   8      105.26      121.39     11.24 o 
 -13   2   8      594.15      611.90     29.03 o 
 -12   2   8        6.76        3.64      2.45 o 
 -11   2   8        0.14        2.29      2.53 o 
 -10   2   8        3.44        4.24      3.60 o 
  -9   2   8       47.22       50.32      5.33 o 
  -8   2   8        7.57        7.90      3.08 o 
  -7   2   8       58.82       50.03      4.15 o 
  -6   2   8        0.82        7.75      3.56 o 
  -5   2   8      330.70      303.97     10.25 o 
  -4   2   8        1.90        5.27      3.07 o 
  -3   2   8        6.35        9.84      3.27 o 
  -2   2   8        0.08        4.44      2.11 o 
  -1   2   8        2.97        3.54      2.43 o 
   0   2   8        1.46        7.16      4.78 o 
   1   2   8      805.32      751.93     43.27 o 
   2   2   8      218.41      201.15     19.24 o 
   3   2   8      245.09      227.35     16.58 o 
   4   2   8       40.82       42.22      4.65 o 
   5   2   8      929.52      931.49     24.92 o 
   6   2   8        5.82        8.29      4.74 o 
   7   2   8        1.12        1.95      2.18 o 
 -16   3   8       89.68       91.75      9.21 o 
 -15   3   8       47.68       56.60      7.17 o 
 -14   3   8       22.28       32.27      5.78 o 
 -13   3   8       47.50       55.51      7.18 o 
 -12   3   8       58.65       55.27     18.13 o 
 -11   3   8      335.12      332.00     14.07 o 
 -10   3   8        5.10       17.45      4.12 o 
  -9   3   8       14.14       12.64      3.12 o 
  -8   3   8        7.99       17.93      5.36 o 
  -7   3   8      279.81      278.94     45.42 o 
  -6   3   8       90.00       90.59      8.02 o 
  -5   3   8       13.94       24.52      5.00 o 
  -4   3   8        0.01       13.97      6.69 o 
  -3   3   8       13.62       18.98      4.65 o 
  -2   3   8      273.42      247.34     18.73 o 
  -1   3   8      932.68      865.55     22.61 o 
   0   3   8        7.05       18.16      4.27 o 
   1   3   8       12.37       18.12      3.99 o 
   2   3   8      752.48      715.74     25.28 o 
   3   3   8      193.61      220.99     54.24 o 
   4   3   8       36.12       62.39      5.89 o 
   5   3   8       13.39       22.49      4.46 o 
   6   3   8       55.69       57.74     13.63 o 
   7   3   8      143.97      118.00      8.47 o 
   8   3   8       79.53       24.55     21.12 o 
 -16   4   8        2.65        7.61      3.43 o 
 -15   4   8      100.14       94.15     16.81 o 
 -14   4   8        1.72       18.88      9.57 o 
 -13   4   8      217.29      204.34     20.04 o 
 -12   4   8      210.40      221.72     18.43 o 
 -11   4   8        0.03        7.76      2.99 o 
 -10   4   8      376.15      371.91     18.39 o 
  -9   4   8      446.65      443.32     45.07 o 
  -8   4   8       71.00       55.32      5.60 o 
  -7   4   8      232.83      239.61     31.50 o 
  -6   4   8        8.58        8.87      2.63 o 
  -5   4   8       77.05       86.74      5.37 o 
  -4   4   8      980.88      921.74     24.38 o 
  -3   4   8      438.87      442.63     13.63 o 
  -2   4   8      395.21      366.10     16.47 o 
  -1   4   8      124.54      105.43      9.81 o 
   0   4   8      675.76      626.55     31.79 o 
   1   4   8      212.61      201.03     15.66 o 
   2   4   8        5.94        4.67      3.08 o 
   3   4   8      533.96      532.41     20.53 o 
   4   4   8        7.74        8.86      2.40 o 
   5   4   8       24.85       27.46      6.39 o 
   6   4   8        3.70       10.15      4.74 o 
   7   4   8       75.51       78.10      7.88 o 
   8   4   8       11.69        8.31      3.76 o 
 -15   5   8      157.60      129.93      7.96 o 
 -14   5   8      453.12      522.78     35.97 o 
 -13   5   8       27.45       28.56      9.33 o 
 -12   5   8      146.23      158.58      8.66 o 
 -11   5   8      285.65      290.55     21.51 o 
 -10   5   8      100.00       90.35      6.13 o 
  -9   5   8      102.84       83.84     17.14 o 
  -8   5   8      257.43      254.70     11.90 o 
  -7   5   8        9.82       11.29      3.02 o 
  -6   5   8       69.89       64.98     14.07 o 
  -5   5   8       81.25       58.49     11.90 o 
  -4   5   8       62.64       58.12      5.83 o 
  -3   5   8     1441.11     1471.86     37.30 o 
  -2   5   8      224.50      192.44     14.42 o 
  -1   5   8      178.21      163.05     12.99 o 
   0   5   8      114.76      101.28     12.01 o 
   1   5   8      336.48      312.54      9.40 o 
   2   5   8       12.00       13.08      3.94 o 
   3   5   8       39.30       32.54      3.58 o 
   4   5   8        9.11       20.48      5.98 o 
   5   5   8      231.19      203.29     13.76 o 
   6   5   8        0.97        5.59      5.13 o 
   7   5   8        4.51        8.82      5.20 o 
   8   5   8      215.40      202.10     17.91 o 
 -15   6   8       10.60       19.18      6.21 o 
 -14   6   8        1.29        4.15      2.66 o 
 -13   6   8        0.61       12.35      4.07 o 
 -12   6   8      119.36      122.44      8.50 o 
 -11   6   8      156.57      149.24      8.51 o 
 -10   6   8       12.73       14.01      7.46 o 
  -9   6   8      764.11      785.67     41.03 o 
  -8   6   8        0.51        6.43      3.95 o 
  -7   6   8        0.91        7.59      2.98 o 
  -6   6   8      277.24      266.87     11.79 o 
  -5   6   8      508.51      501.65     18.89 o 
  -4   6   8      409.62      424.50     14.05 o 
  -3   6   8      157.65      140.05     11.96 o 
  -2   6   8      374.97      385.67     15.18 o 
  -1   6   8      199.59      203.60      9.41 o 
   0   6   8      102.56      108.75     10.59 o 
   1   6   8        0.94        4.58      3.57 o 
   2   6   8       76.99       67.88      7.81 o 
   3   6   8      155.22      123.33     13.04 o 
   4   6   8       23.38       26.43      7.56 o 
   5   6   8       40.23       56.30      9.50 o 
   6   6   8       37.53       29.27      8.04 o 
   7   6   8        6.71       15.07      7.03 o 
   8   6   8       11.90        5.66      3.00 o 
 -15   7   8        6.32       11.06      3.58 o 
 -14   7   8       96.79      106.44     11.02 o 
 -13   7   8      122.09      128.86      7.39 o 
 -12   7   8       32.42       29.71      4.94 o 
 -11   7   8       23.40       25.41      4.94 o 
 -10   7   8      809.08      828.48     22.49 o 
  -9   7   8       53.83       68.20      9.71 o 
  -8   7   8       37.33       42.59      7.02 o 
  -7   7   8      412.97      414.66     17.03 o 
  -6   7   8      954.17      975.37     32.16 o 
  -5   7   8      227.17      239.78     16.38 o 
  -4   7   8      443.28      450.10     24.27 o 
  -3   7   8      148.19      123.74      9.75 o 
  -2   7   8      831.24      780.73     78.59 o 
  -1   7   8       28.48       37.77      5.34 o 
   0   7   8      345.65      301.34     12.62 o 
   1   7   8      361.76      325.19     13.38 o 
   2   7   8      381.32      388.93     11.43 o 
   3   7   8      551.10      503.39     26.66 o 
   4   7   8      319.66      292.36     17.50 o 
   5   7   8       22.69       38.29      8.93 o 
   6   7   8       57.77       48.14     11.38 o 
   7   7   8      195.62      227.45     21.94 o 
 -14   8   8       10.72        9.31      3.96 o 
 -13   8   8       25.31       30.07      5.90 o 
 -12   8   8      206.90      213.39      9.71 o 
 -11   8   8      122.51      140.02     12.47 o 
 -10   8   8        5.41        8.08      3.00 o 
  -9   8   8       71.71       80.00      6.80 o 
  -8   8   8      542.63      515.37     20.66 o 
  -7   8   8        5.04        4.04      3.05 o 
  -6   8   8      207.01      194.67     12.53 o 
  -5   8   8       74.23       64.67     19.93 o 
  -4   8   8     1501.09     1482.10     69.21 o 
  -3   8   8      552.13      588.67     22.11 o 
  -2   8   8      252.21      253.80     11.21 o 
  -1   8   8      153.42      145.65     11.34 o 
   0   8   8      297.25      335.66     14.13 o 
   1   8   8      167.06      149.10      9.72 o 
   2   8   8       13.08       17.82      3.96 o 
   3   8   8       92.30       95.53     11.43 o 
   4   8   8       80.38       86.39     12.62 o 
   5   8   8       43.33       28.51      9.23 o 
   6   8   8      119.55      123.84     11.31 o 
 -13   9   8      126.35      150.19     26.43 o 
 -12   9   8       18.60       19.37      4.88 o 
 -11   9   8        2.64       13.46      4.12 o 
 -10   9   8        0.51        8.14      3.11 o 
  -9   9   8      164.54      193.59      9.88 o 
  -8   9   8       26.78       43.82      8.79 o 
  -7   9   8      108.20       74.44      7.67 o 
  -6   9   8        3.10        9.84      3.32 o 
  -5   9   8      351.26      345.40     15.14 o 
  -4   9   8      240.07      176.11     14.10 o 
  -3   9   8      403.29      372.83     18.33 o 
  -2   9   8       10.35       18.11      5.15 o 
  -1   9   8        1.12        9.97      4.91 o 
   0   9   8       60.11       43.00      4.40 o 
   1   9   8      169.74      169.31      8.51 o 
   2   9   8      182.87      166.07     13.35 o 
   3   9   8        3.35       10.35      4.79 o 
   4   9   8        4.86        9.94      5.31 o 
   5   9   8       12.11        9.23      4.81 o 
   6   9   8       11.95       24.35      8.36 o 
 -13  10   8       46.37       64.76     14.90 o 
 -12  10   8       22.88       15.45      8.04 o 
 -11  10   8       65.06       63.95     14.33 o 
 -10  10   8       83.06      109.82      6.96 o 
  -9  10   8       51.08       48.01      8.34 o 
  -8  10   8        0.96        9.30      6.41 o 
  -7  10   8      117.88      118.64     13.95 o 
  -6  10   8        8.97       24.32      5.59 o 
  -5  10   8       84.77       82.14     15.99 o 
  -4  10   8       12.35        8.78      2.99 o 
  -3  10   8      284.94      279.05     18.72 o 
  -2  10   8       28.23       43.21      6.13 o 
  -1  10   8      358.27      363.41     14.10 o 
   0  10   8      104.08      116.96     11.31 o 
   1  10   8      161.54      168.15     17.38 o 
   2  10   8       46.16       37.90      8.57 o 
   3  10   8       66.17       71.94      9.28 o 
   4  10   8       19.37       47.80      8.54 o 
   5  10   8       34.82       33.07     10.12 o 
 -12  11   8       61.13       78.13      8.01 o 
 -11  11   8        1.92        3.47      3.02 o 
 -10  11   8        1.48        5.08      4.53 o 
  -9  11   8        1.63       10.13      6.72 o 
  -8  11   8       13.54       20.69     12.77 o 
  -7  11   8        0.24        3.54      3.36 o 
  -6  11   8        4.11        9.72      3.08 o 
  -5  11   8       63.31       41.19      7.98 o 
  -4  11   8        2.63       13.00      4.66 o 
  -3  11   8       58.30       60.89     12.63 o 
  -2  11   8        0.99        1.76      2.30 o 
  -1  11   8       37.67       43.55      5.66 o 
   0  11   8        5.76       15.49      3.80 o 
   1  11   8        7.85       14.80      5.77 o 
   2  11   8        0.96        8.08      5.06 o 
   3  11   8       49.98       33.28     11.82 o 
   4  11   8        3.12       15.67      6.14 o 
 -10  12   8       94.68       96.12      8.59 o 
  -9  12   8      536.42      584.19     15.39 o 
  -8  12   8      122.77      129.49     10.10 o 
  -7  12   8        0.01       -1.15      3.06 o 
  -6  12   8      745.90      917.28     19.60 o 
  -5  12   8      137.74      117.72     12.30 o 
  -4  12   8       71.78       94.38     10.32 o 
  -3  12   8      142.30      170.82      8.42 o 
  -2  12   8       13.43       20.61      7.24 o 
  -1  12   8       75.21       56.12      7.24 o 
   0  12   8       50.87       50.71      8.47 o 
   1  12   8       11.42        2.20      5.73 o 
   2  12   8        0.41        9.05      7.67 o 
   3  12   8        7.76        0.76      4.15 o 
  -9  13   8        5.96        7.29      6.52 o 
  -8  13   8        0.57        8.70      3.88 o 
  -7  13   8       18.76       13.59      4.81 o 
  -6  13   8      195.12      197.45     33.04 o 
  -5  13   8       66.59       60.28     14.14 o 
  -4  13   8       35.79       30.71      6.14 o 
  -3  13   8       79.07       84.08     25.14 o 
  -2  13   8      122.76      141.43     23.17 o 
  -1  13   8        1.14        5.49      2.92 o 
   0  13   8       23.98       29.09     11.70 o 
   1  13   8      192.34      211.83     21.76 o 
  -5  14   8        8.16       12.83      5.55 o 
  -4  14   8       30.32       31.82      8.54 o 
  -3  14   8       13.65       16.55      6.39 o 
  -2  14   8       12.93       39.26     20.44 o 
 -16   1   9        2.30       13.74      6.83 o 
 -15   1   9       44.95       30.82     10.48 o 
 -14   1   9       25.11       35.36      5.58 o 
 -13   1   9        7.06        7.34      3.20 o 
 -12   1   9        8.21       21.24      4.75 o 
 -11   1   9        0.00        4.87      5.53 o 
 -10   1   9       17.65       26.89      5.25 o 
  -9   1   9       11.79       11.20      4.45 o 
  -8   1   9       19.04       14.36      3.41 o 
  -7   1   9       28.97       35.58      5.19 o 
  -6   1   9        0.72       12.32      3.24 o 
  -5   1   9      406.13      396.74     13.04 o 
  -4   1   9        0.72       10.98      3.42 o 
  -3   1   9       26.68       30.10      3.52 o 
  -2   1   9       18.90       21.54      4.12 o 
  -1   1   9      103.67       88.50      8.60 o 
   0   1   9       24.98       31.17      6.32 o 
   1   1   9      124.52      119.25     11.96 o 
   2   1   9       46.77       61.88      4.85 o 
   3   1   9        3.28       15.88      4.70 o 
   4   1   9       56.71       65.19      9.56 o 
   5   1   9       29.80       34.79      7.58 o 
   6   1   9        0.01        5.79      4.05 o 
 -16   2   9        4.13        1.77      2.92 o 
 -15   2   9       75.30       64.21     14.86 o 
 -14   2   9        7.53        9.52      3.48 o 
 -13   2   9        1.81        6.48      3.57 o 
 -12   2   9       68.04       71.50     17.18 o 
 -11   2   9        9.82       21.56      5.70 o 
 -10   2   9       91.81       94.64      6.35 o 
  -9   2   9       15.70        5.81      2.76 o 
  -8   2   9       35.96       34.77      4.55 o 
  -7   2   9       64.90       67.90      6.82 o 
  -6   2   9      176.01      160.17      7.63 o 
  -5   2   9      325.49      323.33     38.03 o 
  -4   2   9      145.10      160.57     19.16 o 
  -3   2   9     1010.47      964.99     25.87 o 
  -2   2   9       18.03       11.41      2.52 o 
  -1   2   9     1142.60     1152.96     75.44 o 
   0   2   9     1515.52     1499.40     48.58 o 
   1   2   9       40.38       27.63      4.48 o 
   2   2   9      311.57      303.90     12.58 o 
   3   2   9     1070.99     1140.52     46.46 o 
   4   2   9      135.43      157.59      7.73 o 
   5   2   9      243.47      282.99     16.15 o 
   6   2   9      233.86      283.20     14.52 o 
 -16   3   9       17.42       16.76      4.43 o 
 -15   3   9        0.00        6.53      3.32 o 
 -14   3   9        2.11        5.27      2.98 o 
 -13   3   9        9.11       14.69      5.54 o 
 -12   3   9       31.97       31.82     12.01 o 
 -11   3   9      245.95      219.65     10.96 o 
 -10   3   9      113.71      114.43      6.94 o 
  -9   3   9       92.56       98.58     24.66 o 
  -8   3   9      116.53       87.74      7.77 o 
  -7   3   9        3.85       12.96      4.05 o 
  -6   3   9      225.71      235.10     10.58 o 
  -5   3   9        3.93       19.74      4.71 o 
  -4   3   9      442.89      428.26     16.48 o 
  -3   3   9      403.60      408.15     13.38 o 
  -2   3   9       51.26       43.53      4.87 o 
  -1   3   9        1.00        5.32      2.57 o 
   0   3   9        2.13        7.82      2.83 o 
   1   3   9       27.22       27.04      4.83 o 
   2   3   9       54.37       59.18      7.70 o 
   3   3   9        3.20       10.74      2.79 o 
   4   3   9       25.22       40.12      8.37 o 
   5   3   9      121.75      133.55     16.72 o 
   6   3   9       35.83       39.71      7.86 o 
   7   3   9       46.54       69.56      9.57 o 
 -16   4   9        0.01        7.80      3.54 o 
 -15   4   9       21.17       19.12      5.58 o 
 -14   4   9        5.01       14.11      4.59 o 
 -13   4   9        0.22       -0.67      2.67 o 
 -12   4   9        3.18        8.52      4.75 o 
 -11   4   9        0.08        5.10      3.18 o 
 -10   4   9        7.91        6.06      3.42 o 
  -9   4   9       17.82       15.14      4.20 o 
  -8   4   9        0.00       -0.17      6.53 o 
  -7   4   9       38.56       46.47      5.13 o 
  -6   4   9      437.78      432.05     17.12 o 
  -5   4   9      216.56      196.06      8.75 o 
  -4   4   9       37.47       35.86      9.15 o 
  -3   4   9      151.83      147.64     33.11 o 
  -2   4   9     1745.70     1754.35     56.59 o 
  -1   4   9      167.31      148.07      9.63 o 
   0   4   9       44.82       54.28      7.01 o 
   1   4   9      509.39      547.01     42.13 o 
   2   4   9      632.77      597.94     31.30 o 
   3   4   9       32.20       39.99      4.08 o 
   4   4   9       30.25       38.20     10.10 o 
   5   4   9      297.17      315.24     33.99 o 
   6   4   9      176.31      182.79     16.70 o 
   7   4   9       20.18       23.45      8.63 o 
 -15   5   9       23.23       32.06     13.66 o 
 -14   5   9        1.08       13.28      6.88 o 
 -13   5   9       15.59       19.17      4.59 o 
 -12   5   9        1.40        7.53      3.36 o 
 -11   5   9       57.68       49.53      5.33 o 
 -10   5   9      172.36      172.52      9.49 o 
  -9   5   9       29.20       30.54      5.55 o 
  -8   5   9      527.83      483.78     18.89 o 
  -7   5   9      126.54      134.48     10.46 o 
  -6   5   9       24.81       21.85      3.73 o 
  -5   5   9      260.73      242.08     11.13 o 
  -4   5   9      539.02      510.20     22.02 o 
  -3   5   9       25.68       28.45      3.64 o 
  -2   5   9        4.19        6.96      2.55 o 
  -1   5   9      314.19      304.12     17.31 o 
   0   5   9      709.97      700.81     29.04 o 
   1   5   9        8.70       19.85      4.81 o 
   2   5   9        5.13        4.95      1.66 o 
   3   5   9      150.85      152.36     11.15 o 
   4   5   9      361.26      361.51     19.44 o 
   5   5   9       52.87       59.16      9.21 o 
   6   5   9        2.32        6.30      4.10 o 
   7   5   9       71.84       99.13     12.18 o 
 -15   6   9        5.60        6.53      3.55 o 
 -14   6   9       61.94       67.75      6.79 o 
 -13   6   9      134.65      106.83      9.24 o 
 -12   6   9       33.09       38.04      5.74 o 
 -11   6   9        3.42       11.30      5.49 o 
 -10   6   9      158.79      149.88      7.82 o 
  -9   6   9       27.59       32.16      4.70 o 
  -8   6   9       72.46       65.22      6.39 o 
  -7   6   9      323.29      310.42     40.83 o 
  -6   6   9      337.19      249.28     17.20 o 
  -5   6   9      351.40      314.49     15.15 o 
  -4   6   9       80.14       97.81     10.23 o 
  -3   6   9      679.21      634.76     22.38 o 
  -2   6   9        1.42        7.12      4.04 o 
  -1   6   9        3.50        6.97      3.60 o 
   0   6   9      207.84      181.56     10.95 o 
   1   6   9        4.01        7.72      2.60 o 
   2   6   9       66.72       53.84      6.67 o 
   3   6   9       17.28       13.26      6.66 o 
   4   6   9      293.61      380.15     41.71 o 
   5   6   9       46.74       47.43     11.41 o 
   6   6   9        0.28        5.98      4.31 o 
 -14   7   9       23.71       13.25      4.36 o 
 -13   7   9        3.27        0.96      2.88 o 
 -12   7   9      211.22      210.09     13.82 o 
 -11   7   9       73.53       75.36      6.57 o 
 -10   7   9       33.76       42.16     10.92 o 
  -9   7   9      345.21      350.05     20.06 o 
  -8   7   9       28.48       32.27      5.26 o 
  -7   7   9        9.74        7.82      3.85 o 
  -6   7   9       17.90       19.87     15.18 o 
  -5   7   9       14.03       19.47      5.33 o 
  -4   7   9      140.00      112.03      6.60 o 
  -3   7   9      105.20      111.39      6.42 o 
  -2   7   9        6.17        5.55      3.19 o 
  -1   7   9      514.37      491.15     18.90 o 
   0   7   9        0.10        7.75      3.05 o 
   1   7   9       26.71       26.67      4.54 o 
   2   7   9      281.47      276.01     17.18 o 
   3   7   9        6.06        3.87      4.35 o 
   4   7   9       10.42       16.99      7.58 o 
   5   7   9       38.57       41.27      7.83 o 
   6   7   9       83.42      116.65     14.22 o 
 -14   8   9       21.17       24.74      5.88 o 
 -13   8   9      271.40      329.90     22.69 o 
 -12   8   9        0.18        4.48      2.84 o 
 -11   8   9       98.99      123.60     11.37 o 
 -10   8   9      188.44      217.17     11.32 o 
  -9   8   9       16.39       13.13      3.97 o 
  -8   8   9      227.07      194.27     10.03 o 
  -7   8   9      294.78      283.74     11.05 o 
  -6   8   9      243.81      235.70      9.74 o 
  -5   8   9       37.53       53.92      6.44 o 
  -4   8   9      203.92      185.70     12.17 o 
  -3   8   9      282.53      235.28      9.31 o 
  -2   8   9      227.27      225.47     16.94 o 
  -1   8   9        0.50        4.88      2.49 o 
   0   8   9      105.19       95.69     15.24 o 
   1   8   9       70.77       75.29      5.94 o 
   2   8   9        0.56       -1.37      4.35 o 
   3   8   9       69.54       70.75     10.10 o 
   4   8   9       39.99       19.42      6.02 o 
   5   8   9        0.66        3.05      4.47 o 
 -13   9   9       41.69       49.57      7.36 o 
 -12   9   9        0.03        1.58      2.80 o 
 -11   9   9       20.06       12.39      3.99 o 
 -10   9   9      111.18       96.37     10.48 o 
  -9   9   9       93.76      120.19     11.23 o 
  -8   9   9       61.87       61.88     18.83 o 
  -7   9   9        8.27       11.33      4.72 o 
  -6   9   9      172.78      162.71      8.85 o 
  -5   9   9      183.28      205.30      9.90 o 
  -4   9   9      197.45      206.36      9.88 o 
  -3   9   9       48.11       62.11      7.82 o 
  -2   9   9       70.55       89.19     17.20 o 
  -1   9   9       51.41       48.00      8.42 o 
   0   9   9       40.03       54.22     15.62 o 
   1   9   9        4.72       -4.05      4.49 o 
   2   9   9        7.14       13.40      5.52 o 
   3   9   9       61.71       44.41     10.26 o 
   4   9   9       66.18       59.82      8.43 o 
 -12  10   9      309.25      378.40     22.65 o 
 -11  10   9        3.39       12.61      4.71 o 
 -10  10   9        0.40        7.60      4.31 o 
  -9  10   9      260.36      322.42     12.42 o 
  -8  10   9      127.78      146.97     17.76 o 
  -7  10   9        0.83        3.84      2.89 o 
  -6  10   9      381.61      460.22     17.27 o 
  -5  10   9       12.72       17.48      4.50 o 
  -4  10   9        0.91        4.81      3.46 o 
  -3  10   9        2.89       12.05      4.19 o 
  -2  10   9        0.65       10.35      5.98 o 
  -1  10   9        0.07        0.71      4.56 o 
   0  10   9       79.53       85.01      5.94 o 
   1  10   9        0.26        5.86      5.54 o 
   2  10   9       77.35      103.25     12.46 o 
   3  10   9       24.54       23.84     10.90 o 
   4  10   9       20.53       15.99      6.30 o 
 -11  11   9       51.42       27.30     12.24 o 
 -10  11   9      144.21      174.59     18.33 o 
  -9  11   9        0.64       10.41      4.71 o 
  -8  11   9      130.05      158.09     10.61 o 
  -7  11   9       14.11       15.71      4.81 o 
  -6  11   9       12.80       19.48      4.97 o 
  -5  11   9       16.66       21.57      7.24 o 
  -4  11   9      120.82      112.79     13.14 o 
  -3  11   9       41.49       40.78      7.23 o 
  -2  11   9        0.39        4.18      3.60 o 
  -1  11   9       29.34       29.36      6.10 o 
   0  11   9        1.17        3.39      5.47 o 
   1  11   9       95.01      116.46     11.77 o 
   2  11   9       26.62       22.06      7.17 o 
  -9  12   9       27.36       32.82      6.73 o 
  -8  12   9        0.01       10.67      4.38 o 
  -7  12   9        0.06        9.99      4.23 o 
  -6  12   9       13.73       32.89      8.35 o 
  -5  12   9       10.57       17.11     10.98 o 
  -4  12   9       24.75       52.62      8.54 o 
  -3  12   9      104.50      101.78      8.60 o 
  -2  12   9        4.89        8.23      5.91 o 
  -1  12   9       60.99       46.54     10.31 o 
   0  12   9       68.62       88.91     10.63 o 
   1  12   9       77.98       70.93     12.80 o 
  -7  13   9       35.00       41.17      6.23 o 
  -6  13   9        5.35       10.96      3.86 o 
  -5  13   9       67.96       94.94     13.49 o 
  -4  13   9        0.74       10.66      6.30 o 
  -3  13   9        0.35        6.23      2.89 o 
  -2  13   9       11.28       10.84      3.95 o 
  -1  13   9        1.97        9.85      5.77 o 
 -16   0  10       27.09       40.49      9.83 o 
 -15   0  10       26.38       13.49      6.07 o 
 -14   0  10      539.30      539.88     21.94 o 
 -13   0  10      115.65      103.06     10.92 o 
 -12   0  10      174.72      210.73     15.51 o 
 -11   0  10      754.57      741.79     29.38 o 
 -10   0  10       35.35       49.06      7.79 o 
  -9   0  10      391.41      399.11     23.32 o 
  -8   0  10      397.77      392.70     21.99 o 
  -7   0  10      639.74      722.23     36.76 o 
  -6   0  10     1284.08     1310.73     61.82 o 
  -5   0  10      594.14      598.56     30.97 o 
  -4   0  10     1280.65     1325.94     62.09 o 
  -3   0  10      854.38      847.54     41.50 o 
  -2   0  10     1157.42     1146.68     51.40 o 
  -1   0  10      615.21      583.58     28.86 o 
   0   0  10       23.87       18.62      6.44 o 
   1   0  10      673.85      659.75     33.69 o 
   2   0  10      512.73      489.15     20.25 o 
   3   0  10       14.01       24.64      7.12 o 
   4   0  10       43.68       50.09      8.98 o 
   5   0  10       44.63       47.98      7.76 o 
 -16   1  10        0.50        6.12      3.37 o 
 -15   1  10       72.80       87.28     22.41 o 
 -14   1  10        3.06        4.23      2.74 o 
 -13   1  10        9.80        9.43      5.18 o 
 -12   1  10      288.27      274.11     16.07 o 
 -11   1  10      234.18      243.61     10.69 o 
 -10   1  10       19.33       17.30      7.31 o 
  -9   1  10      279.24      256.23     33.38 o 
  -8   1  10      147.23      125.87     22.40 o 
  -7   1  10        0.83        3.43      2.75 o 
  -6   1  10       27.36       31.74     13.72 o 
  -5   1  10      163.81      148.31      9.19 o 
  -4   1  10      307.27      325.83     15.10 o 
  -3   1  10       86.48       89.00      8.58 o 
  -2   1  10       12.33       15.73      4.81 o 
  -1   1  10      327.01      353.70     14.03 o 
   0   1  10       24.12       21.83      6.46 o 
   1   1  10       42.80       50.19      6.18 o 
   2   1  10      244.78      253.19      9.47 o 
   3   1  10       31.25       37.48      6.68 o 
   4   1  10        1.46        7.50      2.46 o 
   5   1  10       49.40       77.23      7.99 o 
 -16   2  10      152.23      143.24     24.51 o 
 -15   2  10        1.74        6.04      3.63 o 
 -14   2  10       38.96       36.07      5.51 o 
 -13   2  10        0.09        4.83      3.28 o 
 -12   2  10      418.04      415.98     16.81 o 
 -11   2  10       40.61       28.15      4.02 o 
 -10   2  10      402.65      421.31     17.74 o 
  -9   2  10      519.22      515.32     33.21 o 
  -8   2  10      295.24      328.18     44.34 o 
  -7   2  10       40.59       32.86      9.31 o 
  -6   2  10      689.60      654.08     28.58 o 
  -5   2  10      542.02      538.01     21.93 o 
  -4   2  10       82.38       82.66      7.09 o 
  -3   2  10      566.66      510.60     35.10 o 
  -2   2  10      712.64      668.97     23.09 o 
  -1   2  10        4.34       10.43      3.91 o 
   0   2  10      207.73      231.97     10.95 o 
   1   2  10      214.47      229.60     10.87 o 
   2   2  10        0.12        3.75      2.68 o 
   3   2  10      116.71      113.17     13.75 o 
   4   2  10        1.71       13.22      5.04 o 
   5   2  10       29.57       31.03      8.25 o 
   6   2  10       16.21       13.31      6.46 o 
 -16   3  10       11.56        8.90      3.92 o 
 -15   3  10       26.00       21.69      7.41 o 
 -14   3  10       24.15       36.79      9.80 o 
 -13   3  10        0.13        7.96      7.50 o 
 -12   3  10       40.44       31.67      6.30 o 
 -11   3  10       33.57       28.21      4.48 o 
 -10   3  10       29.22       27.30     11.66 o 
  -9   3  10       64.71       58.03      9.67 o 
  -8   3  10       49.05       34.74      6.91 o 
  -7   3  10      627.43      631.94     22.62 o 
  -6   3  10      338.44      332.63     26.67 o 
  -5   3  10     1205.23     1162.81     37.45 o 
  -4   3  10      932.75      924.96     35.16 o 
  -3   3  10      789.45      731.28     44.62 o 
  -2   3  10     1123.76     1055.23     34.27 o 
  -1   3  10      244.67      202.08      8.50 o 
   0   3  10       90.47       67.36      6.14 o 
   1   3  10     1470.22     1407.76     43.16 o 
   2   3  10      199.35      175.78     10.62 o 
   3   3  10       68.52       96.68     23.51 o 
   4   3  10      113.27      101.83      9.73 o 
   5   3  10      503.03      502.34     18.73 o 
   6   3  10      237.19      226.97     13.99 o 
 -15   4  10       43.35       27.36      7.47 o 
 -14   4  10       61.53       75.64      7.75 o 
 -13   4  10      158.44      128.43     11.59 o 
 -12   4  10       33.41       24.42     16.74 o 
 -11   4  10      116.43       91.01      6.76 o 
 -10   4  10      306.11      338.44     52.73 o 
  -9   4  10       32.32       41.99      5.27 o 
  -8   4  10      181.12      210.08     31.13 o 
  -7   4  10      230.78      211.25     12.52 o 
  -6   4  10       56.66       54.78      7.38 o 
  -5   4  10      570.93      562.83     23.09 o 
  -4   4  10       22.43       18.93      4.70 o 
  -3   4  10      282.63      296.53     23.53 o 
  -2   4  10       60.20       59.61      5.00 o 
  -1   4  10       96.89      105.97      9.31 o 
   0   4  10       98.84      107.38      9.00 o 
   1   4  10        2.16        8.19      2.85 o 
   2   4  10       23.32       17.46      3.26 o 
   3   4  10       27.04       28.17      6.12 o 
   4   4  10        6.92       22.90      7.01 o 
   5   4  10       17.89        8.57      4.26 o 
   6   4  10       49.81       61.70     10.33 o 
 -15   5  10        1.52        7.16     10.51 o 
 -14   5  10        9.17       12.26      5.73 o 
 -13   5  10        6.28        8.56      3.56 o 
 -12   5  10        9.49        8.37      5.98 o 
 -11   5  10        1.11        5.30      4.25 o 
 -10   5  10      554.46      490.83     18.14 o 
  -9   5  10       33.27       46.05      4.94 o 
  -8   5  10      120.81      116.39      9.89 o 
  -7   5  10      278.41      264.40     29.38 o 
  -6   5  10      144.56      145.85      7.36 o 
  -5   5  10       14.92       16.24      4.90 o 
  -4   5  10      120.81      135.87      9.22 o 
  -3   5  10      317.62      297.53     21.13 o 
  -2   5  10        0.03        9.80      4.79 o 
  -1   5  10       50.30       53.44     12.31 o 
   0   5  10       16.74       19.12      4.25 o 
   1   5  10       56.62       49.75      6.36 o 
   2   5  10      211.60      190.99      9.22 o 
   3   5  10       23.98       30.12      6.44 o 
   4   5  10       49.91       54.85      9.18 o 
   5   5  10        4.03        2.98      3.66 o 
 -14   6  10       57.15       54.76     13.75 o 
 -13   6  10        8.93        7.19      3.56 o 
 -12   6  10       61.83       60.29      6.25 o 
 -11   6  10       85.07       77.61     14.22 o 
 -10   6  10        5.59        9.05      7.18 o 
  -9   6  10       44.89       46.36     23.69 o 
  -8   6  10      550.76      537.92     32.91 o 
  -7   6  10       38.46       32.68      7.35 o 
  -6   6  10       63.11       56.64     15.32 o 
  -5   6  10        0.84        6.28      9.48 o 
  -4   6  10      743.02      709.87     26.41 o 
  -3   6  10       22.22       26.62      6.81 o 
  -2   6  10        9.47       11.39      9.62 o 
  -1   6  10      127.65      104.10      7.91 o 
   0   6  10      213.82      216.28      9.60 o 
   1   6  10       57.78       67.03     11.34 o 
   2   6  10      119.77      173.08     22.12 o 
   3   6  10       10.20        1.97      4.49 o 
   4   6  10        0.04        6.16      5.68 o 
   5   6  10       12.25       24.48      8.13 o 
 -14   7  10        2.35       17.80      9.48 o 
 -13   7  10       17.10       17.86      5.74 o 
 -12   7  10        3.83       23.24     11.86 o 
 -11   7  10       66.78       57.35      9.63 o 
 -10   7  10        2.80        5.57      6.94 o 
  -9   7  10      134.94      127.62      8.34 o 
  -8   7  10        0.00       15.52      4.27 o 
  -7   7  10       22.19       35.73     10.84 o 
  -6   7  10        0.31        3.61      2.81 o 
  -5   7  10      207.50      192.98     19.22 o 
  -4   7  10       23.30       18.98      3.23 o 
  -3   7  10      187.64      200.48      9.47 o 
  -2   7  10       66.84       57.87      7.47 o 
  -1   7  10       13.89       13.70      3.51 o 
   0   7  10       38.23       37.75     15.35 o 
   1   7  10       93.20       99.92     19.32 o 
   2   7  10        5.43       13.60      4.92 o 
   3   7  10        0.52        1.76      4.47 o 
   4   7  10        0.85        4.72      4.60 o 
 -13   8  10       78.47       95.16     26.83 o 
 -12   8  10       59.30       68.14     23.73 o 
 -11   8  10       10.93        8.12      3.56 o 
 -10   8  10        7.96       13.01      4.47 o 
  -9   8  10       10.04        8.90      3.10 o 
  -8   8  10       30.43       21.06     10.51 o 
  -7   8  10      245.34      254.58     27.83 o 
  -6   8  10       12.84        7.57      7.52 o 
  -5   8  10       95.18       92.61      8.81 o 
  -4   8  10      128.53       99.84      9.09 o 
  -3   8  10       91.30      100.11      7.44 o 
  -2   8  10       15.92       17.34      5.03 o 
  -1   8  10        1.54        6.47      4.44 o 
   0   8  10       61.58       79.58      8.04 o 
   1   8  10       17.44       17.22      7.40 o 
   2   8  10       10.71       26.13      9.99 o 
   3   8  10      271.63      260.69     16.99 o 
   4   8  10        0.04        8.36      4.67 o 
 -12   9  10       23.40       13.80      4.65 o 
 -11   9  10        2.26        7.47      6.42 o 
 -10   9  10       50.95       52.37     14.66 o 
  -9   9  10        2.25        2.31      2.79 o 
  -8   9  10       10.08       29.77      8.45 o 
  -7   9  10       19.97       14.93      4.62 o 
  -6   9  10       40.76       48.82      8.88 o 
  -5   9  10        0.13        7.57      3.72 o 
  -4   9  10       54.12       57.66     10.05 o 
  -3   9  10       15.89       18.89      8.85 o 
  -2   9  10       83.11      111.16     11.66 o 
  -1   9  10        0.02        1.77      2.03 o 
   0   9  10        0.02        2.43      5.52 o 
   1   9  10       10.72       15.14      7.19 o 
   2   9  10      130.06      150.86     12.71 o 
   3   9  10       10.06       29.27      9.23 o 
 -11  10  10        2.56       11.90      4.02 o 
 -10  10  10       30.30       44.45      7.44 o 
  -9  10  10       28.90       17.39     11.39 o 
  -8  10  10      190.50      212.24     12.40 o 
  -7  10  10       91.20       86.82      6.22 o 
  -6  10  10        0.11        0.50      4.07 o 
  -5  10  10        7.61       21.49     11.21 o 
  -4  10  10        0.72        8.04      3.45 o 
  -3  10  10       73.43       67.03      5.74 o 
  -2  10  10        0.10        2.32      5.35 o 
  -1  10  10        0.16        2.81      3.53 o 
   0  10  10        0.73        7.17      5.24 o 
   1  10  10        8.70        7.08      5.47 o 
   2  10  10        4.47       21.32      7.92 o 
 -10  11  10       41.38       52.35      7.33 o 
  -9  11  10        1.10       10.77      6.16 o 
  -8  11  10       16.64       19.33      5.70 o 
  -7  11  10       50.06       52.19      7.47 o 
  -6  11  10       30.65       55.03     11.74 o 
  -5  11  10       71.34       62.25     15.08 o 
  -4  11  10        6.22       21.15      5.79 o 
  -3  11  10       17.47       20.81      5.20 o 
  -2  11  10        2.70        2.57      2.93 o 
  -1  11  10       16.65       44.59     11.22 o 
   0  11  10       42.62       34.84     10.88 o 
   1  11  10       26.86       41.45      8.89 o 
  -8  12  10       23.63       19.55      7.44 o 
  -7  12  10      112.41      110.86     12.20 o 
  -6  12  10        7.34       11.75      4.27 o 
  -5  12  10       17.49       17.29      5.61 o 
  -4  12  10        6.76        4.27      4.58 o 
  -3  12  10       18.65       19.02      4.89 o 
  -2  12  10        0.47       10.38      7.72 o 
 -15   1  11      286.52      272.25     12.19 o 
 -14   1  11        0.66        3.04      2.86 o 
 -13   1  11       57.22       54.76      7.25 o 
 -12   1  11     1021.24      977.24     38.78 o 
 -11   1  11      314.20      300.23     13.31 o 
 -10   1  11       16.19       17.38      8.35 o 
  -9   1  11     1022.01     1025.01     76.13 o 
  -8   1  11      561.03      471.37     19.31 o 
  -7   1  11        0.93       10.40      5.50 o 
  -6   1  11      810.73      774.30     27.72 o 
  -5   1  11      349.33      277.45     12.88 o 
  -4   1  11      194.81      170.01      8.47 o 
  -3   1  11      547.45      546.06     21.21 o 
  -2   1  11      533.73      502.02     19.36 o 
  -1   1  11      243.59      220.60     14.36 o 
   0   1  11        0.83        4.58      4.01 o 
   1   1  11      119.36      112.17     18.01 o 
   2   1  11        8.14        6.72      4.15 o 
   3   1  11        2.19       13.36      5.41 o 
   4   1  11        0.43       13.56      6.41 o 
 -15   2  11       18.70        8.67      3.44 o 
 -14   2  11       30.89       26.76      6.25 o 
 -13   2  11       23.95       22.15      4.93 o 
 -12   2  11       11.38        9.79      7.91 o 
 -11   2  11       17.90       16.45     12.39 o 
 -10   2  11      273.26      273.72     15.25 o 
  -9   2  11      254.14      219.93     10.37 o 
  -8   2  11       10.20       10.38      3.73 o 
  -7   2  11       10.95        7.87      4.08 o 
  -6   2  11      884.33      827.67     72.95 o 
  -5   2  11       49.56       43.70      4.49 o 
  -4   2  11        0.38        5.67      2.93 o 
  -3   2  11      242.44      208.80     10.44 o 
  -2   2  11      138.59      133.60     10.86 o 
  -1   2  11        3.71        5.55      2.69 o 
   0   2  11        0.56        3.66      2.40 o 
   1   2  11       77.90      107.56     15.46 o 
   2   2  11      119.58      119.39     10.17 o 
   3   2  11       17.36       17.40      4.31 o 
   4   2  11        0.64        7.10      5.41 o 
   5   2  11        3.60        1.10      3.11 o 
 -15   3  11       44.38       41.73     13.54 o 
 -14   3  11        0.05       -1.94      3.29 o 
 -13   3  11        4.49        5.86      5.12 o 
 -12   3  11      126.55      162.79     14.97 o 
 -11   3  11      115.12       99.71      9.91 o 
 -10   3  11        5.01       16.61      4.98 o 
  -9   3  11        1.17        6.73      3.99 o 
  -8   3  11       72.22       29.29      9.12 o 
  -7   3  11       80.89       68.61      7.04 o 
  -6   3  11        7.12       11.06      3.93 o 
  -5   3  11        5.72        7.82      4.70 o 
  -4   3  11      106.21      121.22     10.00 o 
  -3   3  11      185.20      181.23     27.20 o 
  -2   3  11      308.92      293.62     11.31 o 
  -1   3  11      269.03      265.42     10.12 o 
   0   3  11        3.17        3.28      4.23 o 
   1   3  11        0.82        5.87      5.33 o 
   2   3  11      102.13       99.12      8.93 o 
   3   3  11        1.84        6.05      4.21 o 
   4   3  11       36.95       17.15      7.88 o 
   5   3  11       15.62       11.47      4.51 o 
 -15   4  11       67.27       71.26      9.94 o 
 -14   4  11        2.81        4.48      3.47 o 
 -13   4  11        1.15        2.13      3.63 o 
 -12   4  11        5.75       15.28      4.29 o 
 -11   4  11       18.72       14.43      5.49 o 
 -10   4  11       98.00       69.32      9.23 o 
  -9   4  11       26.77       31.40      4.96 o 
  -8   4  11       12.14       20.11      5.39 o 
  -7   4  11        8.50        6.20      3.37 o 
  -6   4  11      196.63      222.35     16.03 o 
  -5   4  11       51.98       44.70     12.61 o 
  -4   4  11        1.26        4.79      2.88 o 
  -3   4  11       58.89       44.76      5.19 o 
  -2   4  11        4.36       20.53      9.36 o 
  -1   4  11      254.52      241.82     10.73 o 
   0   4  11       49.23       55.40      9.47 o 
   1   4  11       33.91       20.75      6.33 o 
   2   4  11       75.47       75.31      8.82 o 
   3   4  11      257.49      278.25     22.24 o 
   4   4  11       27.24       30.69     10.17 o 
 -14   5  11      170.87      176.99     12.84 o 
 -13   5  11        0.37       11.36      4.88 o 
 -12   5  11       41.17       60.96     14.23 o 
 -11   5  11       88.13       80.83     13.76 o 
 -10   5  11       52.70       67.89      6.65 o 
  -9   5  11      206.57      191.08     21.93 o 
  -8   5  11       42.01       35.03     10.94 o 
  -7   5  11      144.58      193.75     11.41 o 
  -6   5  11      289.27      263.14     10.95 o 
  -5   5  11      410.86      392.55     13.61 o 
  -4   5  11      101.41      119.89     11.94 o 
  -3   5  11       16.16       14.17      5.94 o 
  -2   5  11      138.01      148.18     13.67 o 
  -1   5  11        8.79        7.57      5.20 o 
   0   5  11       12.53        5.63      3.66 o 
   1   5  11       18.00       31.98     10.87 o 
   2   5  11      112.65      115.71     10.72 o 
   3   5  11        3.85       11.84      4.47 o 
   4   5  11       19.19       15.71      7.12 o 
 -14   6  11       29.48       24.83     13.36 o 
 -13   6  11       82.84       95.85      7.58 o 
 -12   6  11      120.10      138.52     10.17 o 
 -11   6  11        1.30       15.32      4.40 o 
 -10   6  11      264.36      234.65     19.23 o 
  -9   6  11       67.72       78.78     11.69 o 
  -8   6  11        0.00        9.30      3.69 o 
  -7   6  11        2.79       11.42      4.63 o 
  -6   6  11        0.92       11.79      3.38 o 
  -5   6  11        0.01        7.85      3.21 o 
  -4   6  11       51.96       56.86     15.53 o 
  -3   6  11        0.02        7.83      3.06 o 
  -2   6  11      191.21      207.10      9.63 o 
  -1   6  11        1.92        6.66      3.30 o 
   0   6  11       13.18       11.96      3.07 o 
   1   6  11        0.92        6.09      5.95 o 
   2   6  11       29.84       58.70      9.16 o 
   3   6  11        0.04       12.78      7.86 o 
 -13   7  11       78.56       80.65     11.91 o 
 -12   7  11       28.54       18.91      6.31 o 
 -11   7  11        2.60        7.98      3.53 o 
 -10   7  11       15.16       20.80      4.72 o 
  -9   7  11       54.05       57.06      7.50 o 
  -8   7  11       14.66       16.84      7.42 o 
  -7   7  11       56.41       47.42      8.61 o 
  -6   7  11       89.79       90.36      6.49 o 
  -5   7  11        0.53       11.43      4.25 o 
  -4   7  11       85.23       99.10      6.99 o 
  -3   7  11        3.42       18.94     10.81 o 
  -2   7  11       33.39       33.92      6.46 o 
  -1   7  11        1.03        5.00      2.74 o 
   0   7  11        4.37        5.96     10.09 o 
   1   7  11        1.54        3.94      5.89 o 
   2   7  11       79.00      119.21     11.77 o 
   3   7  11       12.57       21.35      9.00 o 
 -12   8  11        0.45        7.74      3.78 o 
 -11   8  11        1.52       11.09      3.74 o 
 -10   8  11       55.96       58.00      7.91 o 
  -9   8  11       34.67       27.42      4.57 o 
  -8   8  11        1.70        2.49      3.06 o 
  -7   8  11      108.90      138.09     12.44 o 
  -6   8  11       37.99       39.02      6.01 o 
  -5   8  11        7.58        6.89      2.99 o 
  -4   8  11       11.47        9.84      3.32 o 
  -3   8  11       18.83       16.88      5.77 o 
  -2   8  11       14.63       22.52      4.49 o 
  -1   8  11       32.16       25.98      7.23 o 
   0   8  11       45.11       44.30     10.97 o 
   1   8  11        1.32        7.03      5.75 o 
   2   8  11        9.83       16.72      7.12 o 
 -12   9  11      100.61      128.53     20.97 o 
 -11   9  11        0.73       12.22     14.14 o 
 -10   9  11        4.55       12.81      5.08 o 
  -9   9  11        2.42        9.85      6.87 o 
  -8   9  11        1.52        8.44      3.84 o 
  -7   9  11       30.67       23.85     14.60 o 
  -6   9  11       66.69       90.42      7.82 o 
  -5   9  11        8.33       14.20      9.06 o 
  -4   9  11        2.03       12.18      3.98 o 
  -3   9  11      133.79      155.86     11.22 o 
  -2   9  11        3.45        6.68      5.14 o 
  -1   9  11       42.58       56.94      9.28 o 
   0   9  11        1.73        6.62      5.95 o 
   1   9  11        0.22       10.67      5.20 o 
 -10  10  11        0.33       14.36      7.33 o 
  -9  10  11       36.13       25.81     10.70 o 
  -8  10  11        4.59        7.18      3.64 o 
  -7  10  11       15.98       31.35      6.70 o 
  -6  10  11       22.60       23.29      6.71 o 
  -5  10  11        6.40        6.78      3.78 o 
  -4  10  11       19.78       22.76      5.53 o 
  -3  10  11        0.45       11.13      5.38 o 
  -2  10  11        1.49        7.63      3.37 o 
  -1  10  11       68.87       78.24     10.42 o 
   0  10  11        6.43       14.45      7.72 o 
  -8  11  11       93.04       88.79      8.66 o 
  -7  11  11       15.12        8.81      4.24 o 
  -6  11  11        4.13       11.46      6.34 o 
  -5  11  11        6.93        8.41      3.72 o 
  -4  11  11       44.00       47.63     16.14 o 
  -3  11  11        9.31       10.01      3.80 o 
  -2  11  11        2.17        7.74      5.82 o 
 -15   0  12       46.98       56.98      9.87 o 
 -14   0  12      220.03      211.03     15.09 o 
 -13   0  12      258.55      257.14     22.03 o 
 -12   0  12       69.50       54.60     10.08 o 
 -11   0  12       41.82       27.16      8.77 o 
 -10   0  12      256.24      237.74     17.13 o 
  -9   0  12      370.60      342.29     20.02 o 
  -8   0  12        1.49       10.15      6.87 o 
  -7   0  12        1.14       -0.32      3.87 o 
  -6   0  12      600.59      564.38     24.37 o 
  -5   0  12       57.09       47.57      8.68 o 
  -4   0  12        0.84        5.41      4.03 o 
  -3   0  12      231.27      239.41     15.80 o 
  -2   0  12        3.79        1.05      3.25 o 
  -1   0  12       28.41       21.05      6.71 o 
   1   0  12       34.03       28.74      6.02 o 
   2   0  12        7.81        8.57      3.39 o 
   3   0  12       10.83        5.52      4.76 o 
 -15   1  12        7.01       17.69      5.35 o 
 -14   1  12        1.26        5.99      3.50 o 
 -13   1  12      168.35      158.34     22.88 o 
 -12   1  12      276.66      267.19     11.03 o 
 -11   1  12        9.77       14.79      4.09 o 
 -10   1  12      245.91      239.35     13.01 o 
  -9   1  12       93.96       96.14      7.37 o 
  -8   1  12      247.88      203.60     24.76 o 
  -7   1  12       72.73       83.92      6.77 o 
  -6   1  12      137.45      127.36      8.52 o 
  -5   1  12       10.63       16.32      3.74 o 
  -4   1  12       11.10       11.48      5.45 o 
  -3   1  12       13.48       22.07      7.36 o 
  -2   1  12        8.15       14.59      6.93 o 
  -1   1  12       59.46       58.94      8.59 o 
   0   1  12        9.74       18.67      7.37 o 
   1   1  12        0.03        7.10      4.95 o 
   2   1  12      169.52      166.99     10.59 o 
   3   1  12      137.91      150.11     10.67 o 
 -15   2  12      111.97       88.03     16.06 o 
 -14   2  12       49.19       52.41      6.90 o 
 -13   2  12       38.47       45.97     12.53 o 
 -12   2  12       14.07        9.44      5.24 o 
 -11   2  12        6.61        3.80      3.23 o 
 -10   2  12       12.09       16.42      4.66 o 
  -9   2  12       97.62       87.51     19.26 o 
  -8   2  12       55.91       53.38      7.77 o 
  -7   2  12      477.07      529.04     26.43 o 
  -6   2  12      115.93      100.81      7.23 o 
  -5   2  12        2.44       14.25      3.81 o 
  -4   2  12        1.85       12.81      5.02 o 
  -3   2  12       70.19       61.86      8.05 o 
  -2   2  12        0.32        7.42      3.32 o 
  -1   2  12        0.44        9.52      3.96 o 
   0   2  12        5.49       12.96      3.46 o 
   1   2  12      162.78      170.16      7.62 o 
   2   2  12        9.07        5.80      2.74 o 
   3   2  12      122.25      115.91      9.92 o 
 -14   3  12        2.39       16.76      6.16 o 
 -13   3  12        6.73        2.80      3.20 o 
 -12   3  12        1.94        4.16      3.46 o 
 -11   3  12       36.97       29.30      5.45 o 
 -10   3  12        6.87        9.94      3.88 o 
  -9   3  12       57.29       66.29      5.92 o 
  -8   3  12       62.11       54.16      7.39 o 
  -7   3  12        7.21       10.90      4.33 o 
  -6   3  12        6.08        1.66      3.10 o 
  -5   3  12        2.49        9.74      3.88 o 
  -4   3  12       13.14       22.30     12.39 o 
  -3   3  12       18.19       21.55      7.03 o 
  -2   3  12      150.01      130.39      7.71 o 
  -1   3  12        5.45        8.08      3.17 o 
   0   3  12        1.16       11.08      9.65 o 
   1   3  12        7.01        7.54      2.68 o 
   2   3  12       13.03       13.79      6.85 o 
   3   3  12        0.07        4.65      5.20 o 
 -14   4  12       51.44       52.49      6.49 o 
 -13   4  12       81.25       71.43     20.66 o 
 -12   4  12      154.02      150.31     10.54 o 
 -11   4  12        0.62       11.78      4.33 o 
 -10   4  12      256.70      235.87     19.44 o 
  -9   4  12       46.59       50.23      9.24 o 
  -8   4  12       98.80       79.57      7.11 o 
  -7   4  12      367.05      306.20     15.20 o 
  -6   4  12        2.92       10.43      5.53 o 
  -5   4  12      309.76      294.82     12.93 o 
  -4   4  12        8.16       11.60      3.56 o 
  -3   4  12       66.72       52.25      9.30 o 
  -2   4  12        4.64       10.44      4.09 o 
  -1   4  12       30.00       24.53      5.68 o 
   0   4  12        2.83        5.26      3.16 o 
   1   4  12       20.25       11.52      3.22 o 
   2   4  12        4.14        8.52      4.28 o 
   3   4  12       30.63       28.19      9.25 o 
 -14   5  12       41.44       36.79      5.82 o 
 -13   5  12       50.86       50.21      8.67 o 
 -12   5  12        9.53       18.34      5.24 o 
 -11   5  12        7.35       12.71      3.75 o 
 -10   5  12        1.65        6.11      4.21 o 
  -9   5  12       36.40       48.64     15.48 o 
  -8   5  12       50.77       37.67      7.55 o 
  -7   5  12       34.54       31.71     10.03 o 
  -6   5  12       12.62       35.92      8.92 o 
  -5   5  12       26.22       39.88     13.35 o 
  -4   5  12       63.31       77.49     28.96 o 
  -3   5  12       59.76       69.79      5.89 o 
  -2   5  12       23.96       34.90      8.76 o 
  -1   5  12      149.88      150.93     14.42 o 
   0   5  12       48.88       65.84     16.54 o 
   1   5  12       11.01       28.01      9.99 o 
   2   5  12        0.20       12.05      8.13 o 
 -13   6  12        5.38       10.82      4.18 o 
 -12   6  12       54.85       35.71      8.25 o 
 -11   6  12       35.03       50.17     10.03 o 
 -10   6  12        1.49        9.58      4.77 o 
  -9   6  12       31.43       23.59      9.13 o 
  -8   6  12        3.40       15.64      5.30 o 
  -7   6  12      138.74      164.95     26.41 o 
  -6   6  12        9.70        9.64      3.58 o 
  -5   6  12      173.27      145.83     15.60 o 
  -4   6  12        5.02       13.34      3.49 o 
  -3   6  12       17.09       26.60     10.28 o 
  -2   6  12       13.02       10.39      3.15 o 
  -1   6  12        6.05        7.76      4.25 o 
   0   6  12       18.47       11.20      5.63 o 
   1   6  12        0.38       19.61     10.60 o 
   2   6  12      142.46      161.77     17.20 o 
 -12   7  12       18.75       23.11      5.33 o 
 -11   7  12       41.35       35.94      6.97 o 
 -10   7  12        2.42       11.47      3.99 o 
  -9   7  12       10.91       14.34      5.26 o 
  -8   7  12       30.66       12.46      8.20 o 
  -7   7  12       98.12      126.40     25.34 o 
  -6   7  12       76.13       80.25      7.10 o 
  -5   7  12       10.79       10.95      3.58 o 
  -4   7  12      124.80      136.68      9.87 o 
  -3   7  12       18.72       17.54      5.04 o 
  -2   7  12       61.57       70.22      6.61 o 
  -1   7  12        0.88        4.78      9.02 o 
   0   7  12        1.07        6.14      5.38 o 
   1   7  12        4.50        9.57      5.41 o 
 -11   8  12        0.51        4.72      8.50 o 
 -10   8  12        9.20        9.22      4.25 o 
  -9   8  12        1.53        6.11      4.94 o 
  -8   8  12       16.73       18.09      5.08 o 
  -7   8  12       43.66       10.12      5.68 o 
  -6   8  12       14.74       23.63      8.10 o 
  -5   8  12        5.86       17.46      5.98 o 
  -4   8  12        3.71        7.09      6.38 o 
  -3   8  12        0.03        9.81      3.87 o 
  -2   8  12       27.96       54.06      8.00 o 
  -1   8  12       57.80       90.31     10.76 o 
   0   8  12       19.70       10.44      8.06 o 
 -10   9  12       11.49       11.41      5.03 o 
  -9   9  12        4.20       11.32     10.63 o 
  -8   9  12       79.03      111.60      9.21 o 
  -7   9  12       19.72       18.80      7.26 o 
  -6   9  12        1.83        5.34      3.11 o 
  -5   9  12       13.05       11.61      7.42 o 
  -4   9  12        5.53        6.41      9.89 o 
  -3   9  12      103.61      116.31     23.51 o 
  -2   9  12        5.40        4.05      4.72 o 
  -1   9  12       47.83       59.46     11.59 o 
  -8  10  12       42.23       49.80     15.13 o 
  -7  10  12        5.17        5.41      3.82 o 
  -6  10  12       51.68       68.80     15.07 o 
  -5  10  12        1.59       12.51      4.82 o 
  -4  10  12        0.61       10.08      3.86 o 
  -3  10  12        1.19       11.65      4.07 o 
 -14   1  13       58.84       51.62     12.14 o 
 -13   1  13      290.53      260.06     12.13 o 
 -12   1  13      102.68      110.74      9.52 o 
 -11   1  13       80.75       80.05      8.00 o 
 -10   1  13       81.30       90.05      9.27 o 
  -9   1  13        3.99        7.63      3.26 o 
  -8   1  13        5.87        3.77      3.07 o 
  -7   1  13       16.24        9.59     12.75 o 
  -6   1  13        0.21       11.02      9.28 o 
  -5   1  13        9.55       12.24      6.04 o 
  -4   1  13       64.37       72.48     13.05 o 
  -3   1  13        6.38        7.17      3.74 o 
  -2   1  13        9.40       11.86      7.99 o 
  -1   1  13       30.20       49.96      6.89 o 
   0   1  13       19.36       28.98      5.84 o 
   1   1  13        2.56        3.34      5.62 o 
   2   1  13       24.29       13.24      4.56 o 
 -14   2  13       24.98       14.44      4.40 o 
 -13   2  13       19.49       24.65      6.90 o 
 -12   2  13        0.37       11.49     10.60 o 
 -11   2  13        0.30       13.40      4.70 o 
 -10   2  13       29.35       40.84     16.65 o 
  -9   2  13       33.13       36.59      5.81 o 
  -8   2  13       37.68       25.46      4.87 o 
  -7   2  13       42.99       49.27      8.99 o 
  -6   2  13        9.94       13.65      4.35 o 
  -5   2  13       49.35       48.57      6.49 o 
  -4   2  13        1.71        7.30      3.86 o 
  -3   2  13        8.37       10.60      5.85 o 
  -2   2  13       48.38       54.05     12.62 o 
  -1   2  13       37.60       47.65      7.03 o 
   0   2  13        3.21        7.42      9.87 o 
   1   2  13        0.15       10.30      3.83 o 
 -13   3  13        0.03       -0.14      3.62 o 
 -12   3  13      286.73      326.44     13.19 o 
 -11   3  13       11.74       13.90      5.75 o 
 -10   3  13       17.05       18.61      5.50 o 
  -9   3  13       40.79       70.80     14.69 o 
  -8   3  13       97.34       84.18      9.17 o 
  -7   3  13       20.01       21.25      4.53 o 
  -6   3  13       40.15       51.17     12.39 o 
  -5   3  13        9.27       20.35      5.20 o 
  -4   3  13        8.04       15.85      4.38 o 
  -3   3  13      188.56      208.02     21.57 o 
  -2   3  13       15.18       17.31      4.44 o 
  -1   3  13       18.75       18.20      4.14 o 
   0   3  13       85.66      112.84      8.85 o 
   1   3  13       54.20       49.75      8.84 o 
 -13   4  13       23.76       33.16      6.46 o 
 -12   4  13       17.75       15.56      6.18 o 
 -11   4  13       36.94       59.93      6.91 o 
 -10   4  13        4.20        8.19      4.11 o 
  -9   4  13        0.07        1.97      3.89 o 
  -8   4  13       46.45       55.55      6.19 o 
  -7   4  13       99.55      115.82     27.51 o 
  -6   4  13       15.05       13.82      9.92 o 
  -5   4  13        0.07        8.80      7.31 o 
  -4   4  13      259.69      256.67     11.11 o 
  -3   4  13      177.92      165.14     15.86 o 
  -2   4  13        0.05        6.05      3.64 o 
  -1   4  13       19.48       46.16      6.79 o 
   0   4  13       48.46       56.39      9.23 o 
   1   4  13        5.17        3.05      4.79 o 
 -13   5  13       74.39       86.30     18.86 o 
 -12   5  13        6.95       13.28      5.21 o 
 -11   5  13       41.58       44.12     19.11 o 
 -10   5  13       34.48       30.74      9.01 o 
  -9   5  13       52.61       51.52      6.93 o 
  -8   5  13       12.20       18.73      5.22 o 
  -7   5  13        4.73        9.20      3.26 o 
  -6   5  13       51.92       59.44      6.42 o 
  -5   5  13       11.42       10.26      4.33 o 
  -4   5  13       94.24      110.02      7.15 o 
  -3   5  13       20.69       16.63      4.49 o 
  -2   5  13        0.00        9.25      3.75 o 
  -1   5  13        3.52        6.60      3.34 o 
   0   5  13       12.93       25.03      8.86 o 
 -12   6  13       39.87       29.27      7.89 o 
 -11   6  13       69.86       69.53     15.71 o 
 -10   6  13       36.93       41.67      6.02 o 
  -9   6  13      213.15      228.04     14.84 o 
  -8   6  13        0.01        6.83      3.18 o 
  -7   6  13       48.22       60.25     26.49 o 
  -6   6  13      248.37      252.91     15.02 o 
  -5   6  13      267.77      327.38     14.38 o 
  -4   6  13        6.42        2.84      3.13 o 
  -3   6  13      126.93      131.13      9.85 o 
  -2   6  13      165.26      158.92      9.06 o 
  -1   6  13        9.24        8.61      4.95 o 
   0   6  13      210.75      217.54     20.64 o 
 -11   7  13        0.09       16.26      5.61 o 
 -10   7  13       21.87       21.62      5.78 o 
  -9   7  13       42.23       43.56     13.99 o 
  -8   7  13        1.24        5.98      6.46 o 
  -7   7  13       12.85       14.95     13.59 o 
  -6   7  13        3.28        4.30      3.39 o 
  -5   7  13       84.15      123.37      8.27 o 
  -4   7  13        3.74       11.77      7.48 o 
  -3   7  13      102.43      116.35      7.88 o 
  -2   7  13       97.39      102.80      8.61 o 
  -1   7  13       43.22       44.34      9.21 o 
  -9   8  13       12.51        5.33      3.52 o 
  -8   8  13        8.14       14.56      4.79 o 
  -7   8  13       53.44       59.19     19.71 o 
  -6   8  13        0.40       22.73      9.39 o 
  -5   8  13       14.21       25.34      6.96 o 
  -4   8  13        0.28        7.28      3.68 o 
  -3   8  13        5.98        6.35      3.32 o 
  -6   9  13      140.59      155.30     27.32 o 
 -13   0  14        0.74       -0.82      4.70 o 
 -12   0  14      134.40      118.39     11.86 o 
 -11   0  14        2.77        4.56      5.27 o 
 -10   0  14        0.02        1.01      4.74 o 
  -9   0  14        4.93       21.78      8.84 o 
  -8   0  14      100.03      105.15     11.63 o 
  -7   0  14      135.73      157.90     11.96 o 
  -6   0  14        6.95        7.21      5.04 o 
  -5   0  14        1.08        7.72      4.24 o 
  -4   0  14      130.86      166.90     16.54 o 
  -3   0  14      287.86      353.17     16.95 o 
  -2   0  14       36.35       39.81      8.11 o 
  -1   0  14      175.66      195.46     19.40 o 
 -13   1  14       65.38       43.91      7.13 o 
 -12   1  14       17.15       12.09      4.39 o 
 -11   1  14       28.02       26.42     20.78 o 
 -10   1  14        2.92        5.81      3.50 o 
  -9   1  14       64.54       68.35      8.28 o 
  -8   1  14        0.29        6.77      5.44 o 
  -7   1  14       24.91       28.03      6.22 o 
  -6   1  14       38.95       45.35      6.52 o 
  -5   1  14      117.28      152.02     10.94 o 
  -4   1  14        4.19        6.40      3.26 o 
  -3   1  14        0.04        5.79      2.96 o 
  -2   1  14       10.86        7.33      7.57 o 
  -1   1  14      100.04      120.85     16.80 o 
 -12   2  14       40.34       32.17      7.26 o 
 -11   2  14        6.70       22.54      6.99 o 
 -10   2  14        3.22       -0.16      3.42 o 
  -9   2  14        3.02        8.54      4.53 o 
  -8   2  14       92.86      100.95     11.42 o 
  -7   2  14      260.04      284.77     17.62 o 
  -6   2  14        0.49       10.03      6.73 o 
  -5   2  14       19.71       25.86      9.59 o 
  -4   2  14       21.16       17.76      4.93 o 
  -3   2  14        7.92       16.91      5.01 o 
  -2   2  14       50.44       51.95      9.14 o 
  -1   2  14        0.37        5.33      3.45 o 
 -12   3  14       29.90       16.47      8.75 o 
 -11   3  14        9.81        8.24      3.79 o 
 -10   3  14        9.81        8.60      4.38 o 
  -9   3  14       53.81       45.21     10.57 o 
  -8   3  14       12.47       10.43      3.40 o 
  -7   3  14       31.84       43.97      8.02 o 
  -6   3  14      149.10      148.48     10.15 o 
  -5   3  14       25.69       31.73      6.40 o 
  -4   3  14       90.97      105.42      9.62 o 
  -3   3  14        2.54        6.51      3.77 o 
  -2   3  14       18.20       40.95     11.44 o 
  -1   3  14       90.69       79.10      7.60 o 
 -11   4  14       51.03       62.19      7.47 o 
 -10   4  14      104.38      115.44      8.33 o 
  -9   4  14       46.55       62.48     10.19 o 
  -8   4  14        3.86        7.20      3.64 o 
  -7   4  14      193.87      207.85     27.80 o 
  -6   4  14       38.98       48.62     19.90 o 
  -5   4  14       17.94       29.71     14.35 o 
  -4   4  14       48.41       32.71      7.95 o 
  -3   4  14       51.85       50.02      7.54 o 
  -2   4  14        2.34       12.49     11.62 o 
 -11   5  14       20.07       31.95      6.91 o 
 -10   5  14       13.77       10.93      3.95 o 
  -9   5  14       58.57       51.91      6.88 o 
  -8   5  14      272.88      268.00     11.51 o 
  -7   5  14       11.72       12.70      6.30 o 
  -6   5  14      108.81      133.53      8.81 o 
  -5   5  14       73.81       73.70      6.75 o 
  -4   5  14      102.98      108.28     13.14 o 
  -3   5  14       31.85       33.50      5.71 o 
  -2   5  14       55.99       69.88      7.77 o 
 -10   6  14       96.67      103.03      9.89 o 
  -9   6  14        2.93       13.86      4.64 o 
  -8   6  14        2.82        8.51      7.25 o 
  -7   6  14        0.92        8.20      9.77 o 
  -6   6  14       63.20       76.15      9.60 o 
  -5   6  14       52.49       61.17      6.83 o 
  -4   6  14        5.64       11.75      3.82 o 
  -7   7  14        1.57        0.69      5.23 o 
  -6   7  14       19.17       24.49     14.02 o 
 -10   1  15        1.99       13.66      7.26 o 
  -9   1  15        0.85        6.27      3.92 o 
  -8   1  15        1.94        6.48      4.02 o 
  -7   1  15        1.15        3.90      3.96 o 
  -6   1  15        3.07       10.74      3.90 o 
  -5   1  15       32.83       40.44      6.49 o 
  -4   1  15       44.60       44.44      7.78 o 
 -10   2  15       39.45       48.26     10.99 o 
  -9   2  15       48.89       69.96      8.18 o 
  -8   2  15        4.93        2.82      4.48 o 
  -7   2  15        5.34       16.07      7.66 o 
  -6   2  15       42.95       58.26     15.76 o 
  -5   2  15        4.23        7.25      3.65 o 
  -4   2  15       20.13       24.70      5.98 o 
  -9   3  15       50.91       40.44     17.72 o 
  -8   3  15       17.62        8.08      5.86 o 
  -7   3  15        1.17        4.28      3.46 o 
  -6   3  15        0.12        4.35      3.05 o 
  -5   3  15       96.43      128.25     11.28 o 
  -8   4  15       14.77       17.28      5.17 o 
  -7   4  15        0.17        5.13      3.14 o 
                                                 
